# Supplementary material for: (1,6,7,12-Tetra­aza­perylene-κ2 N,N′)bis­(4,4′,5,5′-tetra­methyl-2,2′-bipyridyl-κ2 N,N′)ruthenium(II) bis­(hexa­fluorido­phosphate) aceto­nitrile tris­olvate
Source: Acta Crystallogr Sect E Struct Rep Online. 2014 May 31;70(Pt 6):m238–9. doi: 10.1107/S1600536814011969 (PMC4051039; doi:10.1107/S1600536814011969)
Supplement: Supplementary file 1 [file e-70-0m238-sup1.cif]

##############################################################################
#                                                                            #
# This CIF contains the data in a paper accepted for publication in          #
# Acta Crystallographica Section E. It conforms to the requirements of       #
# Notes for Authors for Acta Crystallographica Section E, and has been       #
# peer reviewed under the auspices of the IUCr Commission on Journals.       #
#                                                                            #
# Full details of the Crystallographic Information File format               #
# are given in the paper "The Crystallographic Information File (CIF):       #
# a New Standard Archive File for Crystallography" by S. R. Hall, F. H.      #
# Allen and I. D. Brown [Acta Cryst. (1991), A47, 655-685].                  #
#                                                                            #
# The current version of the core CIF dictionary is obtainable from          #
# ftp://ftp.iucr.org/pub/cif_core.dic.                                       #
#                                                                            #
# Software is freely available for graphical display of the structure(s)     #
# in this CIF. For information consult the CIF software page                 #
# http://www.iucr.org/resources/cif/software.                                #
#                                                                            #
# This file may be used for bona fide research purposes within the           #
# scientific community so long as proper attribution is given to the journal # 
# article from which it was obtained.                                        #
#                                                                            #
##############################################################################
data_global
_audit_creation_method     'SHELXL-2013'
_journal_data_validation_number     ?
_journal_date_recd_electronic     2014-05-14
_journal_date_accepted     2014-05-22
_journal_name_full     'Acta Crystallographica, Section E'
_journal_year     2014
_journal_volume     70
_journal_issue      6
_journal_page_first     m238
_journal_page_last     m239
_journal_paper_category     QM
_journal_paper_doi     10.1107/S1600536814011969
_journal_coeditor_code     TK5315
_publ_contact_author_name     'Schilde, U.'
_publ_contact_author_address
;
Universit\"at Potsdam
Institut f\"ur Chemie
Anorganische Chemie
Karl-Liebknecht-Strasse 24-25
D-14476 Potsdam
Germany
;
_publ_contact_author_email     'us@chem.uni-potsdam.de'
_publ_contact_author_fax     '+49 (0) 331 977 5239'
_publ_contact_author_phone     '+49 (0) 331 977 5188'
_publ_section_title
;\
(1,6,7,12-Tetraazaperylene-\k^2^<i>N</i>,<i>N</i>')bis(4,4',5,5'-tetramethyl-2,\
2'-bipyridyl-\k^2^<i>N</i>,<i>N</i>')ruthenium(II) bis(hexafluoridophosphate)
acetonitrile trisolvate
;
loop_
    _publ_author_name
    _publ_author_address
    'Brietzke, Thomas'
;
 Universit\"at Potsdam
 Institut f\"ur Chemie
 Anorganische Chemie
 Karl-Liebknecht-Strasse 24-25
 D-14476 Potsdam
 Germany
;
    'K\"a\&sler, Daniel'
;
 Universit\"at Potsdam
 Institut f\"ur Chemie
 Anorganische Chemie
 Karl-Liebknecht-Strasse 24-25
 D-14476 Potsdam
 Germany
;
    'Kelling, Alexandra'
;
 Universit\"at Potsdam
 Institut f\"ur Chemie
 Anorganische Chemie
 Karl-Liebknecht-Strasse 24-25
 D-14476 Potsdam
 Germany
;
    'Schilde, Uwe'
;
 Universit\"at Potsdam
 Institut f\"ur Chemie
 Anorganische Chemie
 Karl-Liebknecht-Strasse 24-25
 D-14476 Potsdam
 Germany
;
    'Holdt, Hans-J\"urgen'
;
 Universit\"at Potsdam
 Institut f\"ur Chemie
 Anorganische Chemie
 Karl-Liebknecht-Strasse 24-25
 D-14476 Potsdam
 Germany
;
data_I
_database_code_depnum_ccdc_archive 'CCDC 1004679'
_chemical_name_systematic
;\
(1,6,7,12-Tetraazaperylene-\k^2^<i>N</i>,<i>N</i>')bis(4,4',5,5'-tetramethyl-\
2,2'-bipyridyl-\k^2^<i>N</i>,<i>N</i>')ruthenium(II) bis(hexafluoridophosphate)
acetonitrile trisolvate
;
_chemical_name_common     ?
_chemical_formula_moiety     'C44 H40 N8 Ru 2+, 2(F6 P -), 3(C2 H3 N)'
_chemical_formula_sum     'C50 H49 F12 N11 P2 Ru'
_chemical_formula_iupac     '[Ru (C14 H16 N2)2 (C16 H8 N4)] (P F6)2, 3C2 H3 N'
_chemical_formula_weight     1195.01
_chemical_melting_point     ?
_symmetry_cell_setting     triclinic
_symmetry_space_group_name_H-M     'P -1'
_symmetry_space_group_name_Hall     '-P 1'
loop_
    _space_group_symop_operation_xyz
    'x, y, z'
    '-x, -y, -z'
_cell_length_a     12.7485(5)
_cell_length_b     13.6973(7)
_cell_length_c     17.3623(9)
_cell_angle_alpha     105.786(4)
_cell_angle_beta     92.858(4)
_cell_angle_gamma     110.436(3)
_cell_volume     2698.3(2)
_cell_formula_units_Z     2
_cell_measurement_reflns_used     17908
_cell_measurement_theta_min     1.23
_cell_measurement_theta_max     27.12
_cell_measurement_temperature     210
_exptl_crystal_description     'prism'
_exptl_crystal_colour     'dark green'
_exptl_crystal_size_max     0.55
_exptl_crystal_size_mid     0.40
_exptl_crystal_size_min     0.25
_exptl_crystal_density_diffrn     1.471
_exptl_crystal_density_meas     ?
_exptl_crystal_density_method     'not measured'
_exptl_crystal_F_000     1216
_exptl_absorpt_coefficient_mu     0.437
_exptl_absorpt_correction_type     integration
_exptl_absorpt_process_details     '(X-RED; Stoe & Cie, 2011)'
_exptl_absorpt_correction_T_min     0.7582
_exptl_absorpt_correction_T_max     0.9554
_exptl_special_details     ?
_diffrn_ambient_temperature     210
_diffrn_radiation_type     MoK\a
_diffrn_radiation_wavelength     0.71073
_diffrn_radiation_monochromator     graphite
_diffrn_measurement_device_type     'Stoe IPDS-2'
_diffrn_measurement_method     '\w scan'
_diffrn_detector_area_resol_mean     ?
_diffrn_reflns_number     17495
_diffrn_reflns_av_R_equivalents     0.0436
_diffrn_reflns_theta_min     1.668
_diffrn_reflns_theta_max     25.000
_diffrn_reflns_theta_full     25.242
_diffrn_measured_fraction_theta_max     0.940
_diffrn_measured_fraction_theta_full     0.913
_diffrn_reflns_limit_h_min     -15
_diffrn_reflns_limit_h_max     15
_diffrn_reflns_limit_k_min     -16
_diffrn_reflns_limit_k_max     16
_diffrn_reflns_limit_l_min     -20
_diffrn_reflns_limit_l_max     20
_refine_special_details
;
Refinement of <i>F</i>^2^ against ALL reflections. The weighted <i>R</i>-factor
<i>wR</i> and goodness of fit <i>S</i> are based on <i>F</i>^2^, conventional
<i>R</i>-factors <i>R</i> are based on <i>F</i>, with <i>F</i> set to zero for
negative <i>F</i>^2^. The threshold expression of <i>F</i>^2^ >
2\s(<i>F</i>^2^) is used only for calculating <i>R</i>-factors(gt) <i>etc</i>.
and is not relevant to the choice of reflections for refinement.
<i>R</i>-factors based on <i>F</i>^2^ are statistically about twice as large
as those based on <i>F</i>, and <i>R</i>- factors based on ALL data will be
even larger.
;
_reflns_number_total     8918
_reflns_number_gt     6396
_reflns_threshold_expression     I>2\s(I)
_refine_ls_structure_factor_coef     Fsqd
_refine_ls_matrix_type     full
_refine_ls_R_factor_all     0.0681
_refine_ls_R_factor_gt     0.0471
_refine_ls_wR_factor_gt     0.1169
_refine_ls_wR_factor_ref     0.1242
_refine_ls_goodness_of_fit_ref     0.936
_refine_ls_restrained_S_all     0.940
_refine_ls_number_reflns     8918
_refine_ls_number_parameters     743
_refine_ls_number_restraints     363
_refine_ls_hydrogen_treatment     constr
_refine_ls_weighting_scheme     calc
_refine_ls_weighting_details
;
 w=1/[\s^2^(Fo^2^)+(0.0767P)^2^]
 where P=(Fo^2^+2Fc^2^)/3
;
_atom_sites_solution_hydrogens     geom
_atom_sites_solution_primary     direct
_atom_sites_solution_secondary     difmap
_refine_ls_shift/su_max     0.048
_refine_ls_shift/su_mean     0.001
_refine_diff_density_max     0.514
_refine_diff_density_min     -0.541
_refine_ls_extinction_method     none
_refine_ls_extinction_coef     .
loop_
    _atom_type_symbol
    _atom_type_description
    _atom_type_scat_dispersion_real
    _atom_type_scat_dispersion_imag
    _atom_type_scat_source
    'C' 'C' 0.0033 0.0016
                         'International Tables Vol C Tables 4.2.6.8 and 6.1.1.4'
    'H' 'H' 0.0000 0.0000
                         'International Tables Vol C Tables 4.2.6.8 and 6.1.1.4'
    'F' 'F' 0.0171 0.0103
                         'International Tables Vol C Tables 4.2.6.8 and 6.1.1.4'
    'N' 'N' 0.0061 0.0033
                         'International Tables Vol C Tables 4.2.6.8 and 6.1.1.4'
    'P' 'P' 0.1023 0.0942
                         'International Tables Vol C Tables 4.2.6.8 and 6.1.1.4'
    'Ru' 'Ru' -1.2594 0.8363
                         'International Tables Vol C Tables 4.2.6.8 and 6.1.1.4'
_computing_data_collection     'X-AREA (Stoe & Cie, 2011)'
_computing_cell_refinement     'X-AREA (Stoe & Cie, 2011)'
_computing_data_reduction     'X-RED (Stoe & Cie, 2011)'
_computing_structure_solution     'SHELXS97 (Sheldrick, 2008)'
_computing_structure_refinement     'SHELXL2013 (Sheldrick, 2008)'
_computing_molecular_graphics
;
DIAMOND (Brandenburg, 2012) and ORTEP-3 for Windows (Farrugia,
2012)
;
_computing_publication_material
                          'SHELXL2013 (Sheldrick, 2008) and PLATON (Spek, 2009)'
loop_
    _atom_site_type_symbol
    _atom_site_label
    _atom_site_fract_x
    _atom_site_fract_y
    _atom_site_fract_z
    _atom_site_U_iso_or_equiv
    _atom_site_adp_type
    _atom_site_calc_flag
    _atom_site_occupancy
    _atom_site_disorder_assembly
    _atom_site_disorder_group
    C C1 0.9535(4) 0.5550(3) 0.7768(3) 0.0491(10) Uani d 1 . .
    H H1 0.9615 0.5471 0.7227 0.059 Uiso calc 1 . .
    C C2 1.0166(4) 0.6518(3) 0.8328(3) 0.0535(11) Uani d 1 . .
    H H2 1.0652 0.7083 0.8165 0.064 Uiso calc 1 . .
    C C3 1.0691(4) 0.7631(4) 0.9812(3) 0.0587(12) Uani d 1 . .
    H H3 1.1193 0.8251 0.9717 0.070 Uiso calc 1 . .
    C C4 1.0525(5) 0.7629(4) 1.0582(3) 0.0651(13) Uani d 1 . .
    H H4 1.0935 0.8267 1.1002 0.078 Uiso calc 1 . .
    C C5 0.7638(4) 0.4080(4) 1.1288(3) 0.0609(12) Uani d 1 . .
    H H5 0.7596 0.4113 1.1828 0.073 Uiso calc 1 . .
    C C6 0.6955(4) 0.3138(4) 1.0720(3) 0.0607(12) Uani d 1 . .
    H H6 0.6458 0.2564 1.0869 0.073 Uiso calc 1 . .
    C C7 0.6375(4) 0.2133(4) 0.9220(3) 0.0607(12) Uani d 1 . .
    H H7 0.5850 0.1513 0.9301 0.073 Uiso calc 1 . .
    C C8 0.6524(4) 0.2154(3) 0.8455(3) 0.0526(11) Uani d 1 . .
    H H8 0.6092 0.1540 0.8023 0.063 Uiso calc 1 . .
    C C9 0.8701(3) 0.4816(3) 0.8733(2) 0.0410(9) Uani d 1 . .
    C C10 0.9343(4) 0.5786(3) 0.9364(2) 0.0432(9) Uani d 1 . .
    C C11 0.9233(4) 0.5869(3) 1.0184(2) 0.0478(10) Uani d 1 . .
    C C12 0.8452(4) 0.4914(3) 1.0381(2) 0.0469(10) Uani d 1 . .
    C C13 0.7788(4) 0.3962(3) 0.9733(2) 0.0445(9) Uani d 1 . .
    C C14 0.7897(3) 0.3907(3) 0.8918(2) 0.0412(9) Uani d 1 . .
    C C15 1.0090(4) 0.6679(3) 0.9168(3) 0.0494(10) Uani d 1 . .
    C C16 0.7017(4) 0.3052(4) 0.9898(3) 0.0515(10) Uani d 1 . .
    C C17 0.5981(4) 0.4380(3) 0.7574(3) 0.0504(10) Uani d 1 . .
    H H17 0.5880 0.4096 0.8006 0.060 Uiso calc 1 . .
    C C18 0.5422(4) 0.5060(4) 0.7492(3) 0.0597(12) Uani d 1 . .
    C C19 0.5588(4) 0.5515(4) 0.6870(3) 0.0592(12) Uani d 1 . .
    C C20 0.6286(4) 0.5230(4) 0.6332(3) 0.0545(11) Uani d 1 . .
    H H20 0.6410 0.5517 0.5902 0.065 Uiso calc 1 . .
    C C21 0.6795(4) 0.4524(3) 0.6434(2) 0.0453(10) Uani d 1 . .
    C C22 0.7530(3) 0.4178(3) 0.5882(2) 0.0418(9) Uani d 1 . .
    C C23 0.7676(4) 0.4405(3) 0.5163(2) 0.0463(10) Uani d 1 . .
    H H23 0.7321 0.4832 0.5016 0.056 Uiso calc 1 . .
    C C24 0.8338(4) 0.4018(3) 0.4652(2) 0.0471(10) Uani d 1 . .
    C C25 0.8860(3) 0.3373(3) 0.4896(2) 0.0438(9) Uani d 1 . .
    C C26 0.8688(3) 0.3188(3) 0.5624(2) 0.0421(9) Uani d 1 . .
    H H26 0.9051 0.2780 0.5790 0.051 Uiso calc 1 . .
    C C27 0.4646(5) 0.5281(5) 0.8090(4) 0.0837(17) Uani d 1 . .
    H H27A 0.4665 0.4915 0.8488 0.126 Uiso calc 1 . .
    H H27B 0.3885 0.5011 0.7808 0.126 Uiso calc 1 . .
    H H27C 0.4895 0.6055 0.8355 0.126 Uiso calc 1 . .
    C C28 0.5044(6) 0.6280(5) 0.6749(3) 0.0866(19) Uani d 1 . .
    H H28A 0.5374 0.6964 0.7176 0.130 Uiso calc 1 . .
    H H28B 0.4245 0.5963 0.6756 0.130 Uiso calc 1 . .
    H H28C 0.5164 0.6403 0.6236 0.130 Uiso calc 1 . .
    C C29 0.8467(5) 0.4249(4) 0.3863(3) 0.0637(13) Uani d 1 . .
    H H29A 0.8157 0.3573 0.3426 0.096 Uiso calc 1 . .
    H H29B 0.9256 0.4610 0.3846 0.096 Uiso calc 1 . .
    H H29C 0.8070 0.4713 0.3809 0.096 Uiso calc 1 . .
    C C30 0.9579(4) 0.2884(4) 0.4384(3) 0.0611(12) Uani d 1 . .
    H H30A 0.9115 0.2353 0.3891 0.092 Uiso calc 1 . .
    H H30B 0.9910 0.2533 0.4678 0.092 Uiso calc 1 . .
    H H30C 1.0169 0.3452 0.4258 0.092 Uiso calc 1 . .
    C C31 0.5323(3) 0.1451(3) 0.6379(2) 0.0432(9) Uani d 1 . .
    H H31 0.5073 0.2028 0.6455 0.052 Uiso calc 1 . .
    C C32 0.4521(3) 0.0394(3) 0.6086(2) 0.0428(9) Uani d 1 . .
    C C33 0.4911(4) -0.0465(3) 0.5967(2) 0.0468(10) Uani d 1 . .
    C C34 0.6065(4) -0.0215(3) 0.6128(2) 0.0470(10) Uani d 1 . .
    H H34 0.6337 -0.0778 0.6035 0.056 Uiso calc 1 . .
    C C35 0.6821(3) 0.0867(3) 0.6427(2) 0.0406(9) Uani d 1 . .
    C C36 0.8029(3) 0.1188(3) 0.6649(2) 0.0424(9) Uani d 1 . .
    C C37 0.8613(4) 0.0500(3) 0.6433(3) 0.0508(10) Uani d 1 . .
    H H37 0.8221 -0.0223 0.6114 0.061 Uiso calc 1 . .
    C C38 0.9769(4) 0.0865(3) 0.6681(3) 0.0520(11) Uani d 1 . .
    C C39 1.0332(4) 0.1945(3) 0.7174(2) 0.0471(10) Uani d 1 . .
    C C40 0.9713(4) 0.2604(3) 0.7350(2) 0.0434(9) Uani d 1 . .
    H H40 1.0093 0.3331 0.7665 0.052 Uiso calc 1 . .
    C C41 0.3296(4) 0.0203(4) 0.5928(3) 0.0590(11) Uani d 1 . .
    H H41A 0.3002 -0.0190 0.5366 0.089 Uiso calc 1 . .
    H H41B 0.3207 0.0895 0.6062 0.089 Uiso calc 1 . .
    H H41C 0.2890 -0.0217 0.6255 0.089 Uiso calc 1 . .
    C C42 0.4105(4) -0.1637(3) 0.5686(3) 0.0629(13) Uani d 1 . .
    H H42A 0.3631 -0.1776 0.5190 0.094 Uiso calc 1 . .
    H H42B 0.3642 -0.1780 0.6092 0.094 Uiso calc 1 . .
    H H42C 0.4526 -0.2107 0.5595 0.094 Uiso calc 1 . .
    C C43 1.0396(5) 0.0110(4) 0.6420(4) 0.0752(15) Uani d 1 . .
    H H43A 1.0889 0.0354 0.6053 0.113 Uiso calc 1 . .
    H H43B 0.9861 -0.0621 0.6153 0.113 Uiso calc 1 . .
    H H43C 1.0837 0.0117 0.6887 0.113 Uiso calc 1 . .
    C C44 1.1565(4) 0.2395(4) 0.7511(3) 0.0655(13) Uani d 1 . .
    H H44A 1.1776 0.3125 0.7873 0.098 Uiso calc 1 . .
    H H44B 1.1999 0.2410 0.7075 0.098 Uiso calc 1 . .
    H H44C 1.1713 0.1939 0.7800 0.098 Uiso calc 1 . .
    P P1 0.28562(13) 0.29009(10) 0.53337(8) 0.0656(4) Uani d 1 . .
    F F1A 0.3747(3) 0.4046(3) 0.5343(2) 0.1070(13) Uani d 1 . .
    F F2A 0.1974(3) 0.1762(3) 0.5305(2) 0.1152(13) Uani d 1 . .
    F F3A 0.2296(13) 0.3494(9) 0.5977(9) 0.187(10) Uani d 0.517(3) A 1
    F F4A 0.2066(10) 0.2982(11) 0.4647(8) 0.100(5) Uani d 0.517(3) A 1
    F F5A 0.3413(12) 0.2335(8) 0.4672(11) 0.168(9) Uani d 0.517(3) A 1
    F F6A 0.3657(11) 0.2851(10) 0.6007(9) 0.170(10) Uani d 0.517(3) A 1
    F F3B 0.3496(11) 0.2988(11) 0.6149(6) 0.052(6) Uani d 0.244(3) A 2
    F F4B 0.2101(12) 0.3466(11) 0.5793(11) 0.107(11) Uani d 0.244(3) A 2
    F F5B 0.2216(13) 0.2815(13) 0.4509(8) 0.082(10) Uani d 0.244(3) A 2
    F F6B 0.3595(13) 0.2331(11) 0.4864(9) 0.144(15) Uani d 0.244(3) A 2
    F F3C 0.3232(18) 0.3186(15) 0.6257(6) 0.096(12) Uani d 0.239(3) A 3
    F F4C 0.1944(12) 0.3408(11) 0.550(2) 0.150(18) Uani d 0.239(3) A 3
    F F5C 0.250(2) 0.2632(16) 0.4400(7) 0.19(3) Uani d 0.239(3) A 3
    F F6C 0.3778(14) 0.2404(13) 0.516(2) 0.167(18) Uani d 0.239(3) A 3
    P P2 0.30495(19) -0.05892(15) 0.82144(11) 0.1025(6) Uani d 1 . .
    F F7 0.3074(8) 0.0519(5) 0.8355(7) 0.328(7) Uani d 1 . .
    F F8 0.3046(7) -0.1780(4) 0.8031(5) 0.240(4) Uani d 1 . .
    F F9 0.4063(5) -0.0332(5) 0.7752(3) 0.197(3) Uani d 1 . .
    F F10 0.2122(6) -0.0902(6) 0.8698(4) 0.271(5) Uani d 1 . .
    F F11 0.3925(6) -0.0232(7) 0.8972(3) 0.260(5) Uani d 1 . .
    F F12 0.2236(6) -0.1051(6) 0.7437(4) 0.243(4) Uani d 1 . .
    N N1 0.8782(3) 0.4674(2) 0.79498(18) 0.0410(7) Uani d 1 . .
    N N2 0.9818(3) 0.6779(3) 1.0784(2) 0.0575(10) Uani d 1 . .
    N N3 0.8370(3) 0.4969(3) 1.1151(2) 0.0547(9) Uani d 1 . .
    N N4 0.7285(3) 0.3040(2) 0.82864(19) 0.0417(7) Uani d 1 . .
    N N5 0.6659(3) 0.4114(2) 0.70604(19) 0.0413(8) Uani d 1 . .
    N N6 0.8028(3) 0.3555(2) 0.61199(17) 0.0388(7) Uani d 1 . .
    N N7 0.6437(3) 0.1696(2) 0.65597(18) 0.0411(8) Uani d 1 . .
    N N8 0.8593(3) 0.2260(2) 0.70947(18) 0.0385(7) Uani d 1 . .
    Ru Ru1 0.76414(3) 0.32203(2) 0.71845(2) 0.03817(11) Uani d 1 . .
    C C45 0.6212(11) -0.0934(9) 0.9095(7) 0.172(4) Uani d 1 . .
    H H45A 0.6471 -0.0405 0.9626 0.258 Uiso calc 1 . .
    H H45B 0.6331 -0.1586 0.9102 0.258 Uiso calc 1 . .
    H H45C 0.5418 -0.1109 0.8942 0.258 Uiso calc 1 . .
    C C46 0.6826(9) -0.0492(7) 0.8529(6) 0.123(3) Uani d 1 . .
    N N9 0.7363(9) -0.0128(7) 0.8093(6) 0.167(3) Uani d 1 . .
    C C47 0.8808(10) 0.8156(10) 0.7475(6) 0.172(5) Uani d 1 . .
    H H47A 0.8579 0.8733 0.7417 0.259 Uiso calc 1 . .
    H H47B 0.8611 0.7587 0.6964 0.259 Uiso calc 1 . .
    H H47C 0.9613 0.8442 0.7647 0.259 Uiso calc 1 . .
    C C48 0.8237(9) 0.7712(9) 0.8072(7) 0.142(3) Uani d 1 . .
    N N10 0.7779(10) 0.7379(9) 0.8572(6) 0.181(4) Uani d 1 . .
loop_
    _atom_site_aniso_label
    _atom_site_aniso_U_11
    _atom_site_aniso_U_22
    _atom_site_aniso_U_33
    _atom_site_aniso_U_12
    _atom_site_aniso_U_13
    _atom_site_aniso_U_23
    C1 0.048(3) 0.048(2) 0.048(2) 0.015(2) 0.0124(19) 0.0115(18)
    C2 0.050(3) 0.043(2) 0.062(3) 0.008(2) 0.011(2) 0.019(2)
    C3 0.054(3) 0.046(2) 0.062(3) 0.010(2) 0.003(2) 0.007(2)
    C4 0.063(4) 0.050(3) 0.063(3) 0.013(2) 0.004(2) 0.000(2)
    C5 0.064(4) 0.085(3) 0.046(2) 0.037(3) 0.025(2) 0.026(2)
    C6 0.057(3) 0.072(3) 0.058(3) 0.024(3) 0.023(2) 0.026(2)
    C7 0.060(3) 0.054(3) 0.065(3) 0.014(2) 0.020(2) 0.022(2)
    C8 0.049(3) 0.049(2) 0.055(2) 0.014(2) 0.014(2) 0.0135(19)
    C9 0.037(3) 0.0408(19) 0.042(2) 0.0148(18) 0.0106(17) 0.0069(16)
    C10 0.038(3) 0.042(2) 0.043(2) 0.0150(19) 0.0058(17) 0.0043(16)
    C11 0.045(3) 0.048(2) 0.046(2) 0.021(2) 0.0094(18) 0.0029(18)
    C12 0.043(3) 0.055(2) 0.043(2) 0.023(2) 0.0103(18) 0.0109(18)
    C13 0.041(3) 0.049(2) 0.044(2) 0.018(2) 0.0143(18) 0.0118(17)
    C14 0.038(3) 0.042(2) 0.044(2) 0.0167(19) 0.0121(17) 0.0111(17)
    C15 0.045(3) 0.043(2) 0.054(2) 0.015(2) 0.0067(19) 0.0073(18)
    C16 0.049(3) 0.057(2) 0.053(2) 0.020(2) 0.019(2) 0.022(2)
    C17 0.047(3) 0.051(2) 0.056(2) 0.024(2) 0.016(2) 0.0095(19)
    C18 0.054(3) 0.059(3) 0.062(3) 0.032(2) 0.011(2) -0.002(2)
    C19 0.058(3) 0.058(3) 0.061(3) 0.034(2) 0.002(2) 0.002(2)
    C20 0.063(3) 0.055(2) 0.051(2) 0.033(2) 0.007(2) 0.0107(19)
    C21 0.044(3) 0.040(2) 0.050(2) 0.0174(19) 0.0086(18) 0.0060(17)
    C22 0.037(3) 0.0349(18) 0.047(2) 0.0114(18) 0.0036(17) 0.0062(16)
    C23 0.050(3) 0.039(2) 0.046(2) 0.017(2) 0.0047(19) 0.0070(17)
    C24 0.045(3) 0.039(2) 0.046(2) 0.0083(19) 0.0080(18) 0.0062(17)
    C25 0.036(3) 0.044(2) 0.041(2) 0.0104(19) 0.0050(17) 0.0031(16)
    C26 0.033(3) 0.045(2) 0.044(2) 0.0157(19) 0.0074(17) 0.0063(16)
    C27 0.080(4) 0.099(4) 0.093(4) 0.060(4) 0.037(3) 0.024(3)
    C28 0.108(5) 0.097(4) 0.078(4) 0.077(4) 0.017(3) 0.012(3)
    C29 0.075(4) 0.067(3) 0.049(2) 0.025(3) 0.018(2) 0.019(2)
    C30 0.060(3) 0.074(3) 0.050(2) 0.033(3) 0.019(2) 0.010(2)
    C31 0.034(3) 0.047(2) 0.050(2) 0.017(2) 0.0038(17) 0.0143(17)
    C32 0.032(3) 0.049(2) 0.044(2) 0.0112(19) 0.0049(17) 0.0145(17)
    C33 0.040(3) 0.046(2) 0.045(2) 0.011(2) 0.0032(18) 0.0077(17)
    C34 0.045(3) 0.039(2) 0.051(2) 0.016(2) 0.0014(18) 0.0044(17)
    C35 0.035(3) 0.043(2) 0.040(2) 0.0153(19) 0.0063(16) 0.0075(16)
    C36 0.038(3) 0.040(2) 0.045(2) 0.0142(19) 0.0034(17) 0.0065(16)
    C37 0.044(3) 0.042(2) 0.061(3) 0.020(2) 0.006(2) 0.0038(18)
    C38 0.042(3) 0.051(2) 0.064(3) 0.022(2) 0.011(2) 0.013(2)
    C39 0.036(3) 0.058(2) 0.046(2) 0.019(2) 0.0031(18) 0.0114(18)
    C40 0.037(3) 0.048(2) 0.040(2) 0.0132(19) 0.0027(17) 0.0089(16)
    C41 0.042(3) 0.061(3) 0.077(3) 0.017(2) 0.011(2) 0.028(2)
    C42 0.044(3) 0.045(2) 0.083(3) 0.008(2) -0.001(2) 0.007(2)
    C43 0.054(4) 0.064(3) 0.108(4) 0.035(3) 0.013(3) 0.011(3)
    C44 0.048(3) 0.075(3) 0.068(3) 0.027(3) 0.001(2) 0.009(2)
    P1 0.0775(11) 0.0526(7) 0.0667(8) 0.0315(7) -0.0020(7) 0.0117(6)
    F1A 0.116(3) 0.0721(19) 0.110(3) 0.012(2) -0.037(2) 0.0338(18)
    F2A 0.115(4) 0.079(2) 0.125(3) 0.002(2) -0.015(2) 0.042(2)
    F3A 0.36(3) 0.203(15) 0.115(10) 0.214(17) 0.126(15) 0.073(9)
    F4A 0.073(7) 0.140(10) 0.102(9) 0.040(8) 0.001(8) 0.065(8)
    F5A 0.143(13) 0.093(8) 0.27(2) 0.070(9) 0.101(14) 0.013(10)
    F6A 0.178(15) 0.080(7) 0.223(18) 0.018(8) -0.108(14) 0.069(9)
    F3B 0.059(12) 0.089(12) 0.038(7) 0.055(11) 0.023(7) 0.025(7)
    F4B 0.120(19) 0.21(3) 0.060(10) 0.14(2) 0.015(10) 0.041(12)
    F5B 0.051(14) 0.14(2) 0.043(10) 0.037(16) 0.009(10) 0.015(11)
    F6B 0.23(3) 0.23(3) 0.041(9) 0.19(3) 0.013(11) 0.022(11)
    F3C 0.045(11) 0.14(2) 0.037(7) -0.019(13) 0.015(8) 0.004(9)
    F4C 0.068(15) 0.078(12) 0.31(5) 0.027(10) -0.03(2) 0.077(19)
    F5C 0.23(5) 0.16(3) 0.047(12) -0.09(3) -0.02(2) 0.025(15)
    F6C 0.19(4) 0.17(3) 0.17(3) 0.11(3) 0.12(3) 0.03(2)
    P2 0.1084(17) 0.0854(11) 0.0800(11) -0.0078(10) 0.0051(10) 0.0333(9)
    F7 0.346(13) 0.100(4) 0.573(18) 0.103(6) 0.239(13) 0.106(7)
    F8 0.324(11) 0.128(5) 0.250(8) 0.050(6) 0.030(7) 0.082(5)
    F9 0.185(7) 0.242(7) 0.157(5) 0.050(5) 0.078(5) 0.084(5)
    F10 0.237(9) 0.240(7) 0.196(6) -0.064(6) 0.122(6) 0.039(5)
    F11 0.190(7) 0.362(11) 0.099(4) -0.014(7) -0.024(4) 0.035(5)
    F12 0.233(9) 0.265(8) 0.159(5) 0.029(7) -0.085(5) 0.064(5)
    N1 0.040(2) 0.0414(17) 0.0426(17) 0.0152(16) 0.0121(14) 0.0128(14)
    N2 0.057(3) 0.054(2) 0.048(2) 0.017(2) 0.0046(17) 0.0003(17)
    N3 0.053(3) 0.070(2) 0.0403(18) 0.027(2) 0.0151(16) 0.0100(17)
    N4 0.034(2) 0.0397(17) 0.0462(18) 0.0119(15) 0.0091(14) 0.0082(14)
    N5 0.038(2) 0.0381(16) 0.0453(18) 0.0160(15) 0.0135(15) 0.0064(14)
    N6 0.037(2) 0.0370(16) 0.0377(16) 0.0159(15) 0.0046(14) 0.0027(13)
    N7 0.039(2) 0.0395(16) 0.0421(17) 0.0149(16) 0.0077(14) 0.0077(13)
    N8 0.035(2) 0.0394(16) 0.0384(16) 0.0135(15) 0.0054(14) 0.0085(13)
    Ru1 0.0355(2) 0.03675(17) 0.03886(17) 0.01383(14) 0.00804(12) 0.00568(12)
    C45 0.202(12) 0.162(9) 0.177(10) 0.084(9) 0.077(9) 0.064(8)
    C46 0.144(9) 0.107(6) 0.124(7) 0.054(6) 0.043(6) 0.033(5)
    N9 0.178(9) 0.152(7) 0.188(9) 0.057(7) 0.074(7) 0.079(6)
    C47 0.200(12) 0.244(12) 0.139(8) 0.118(10) 0.087(8) 0.105(9)
    C48 0.124(9) 0.152(8) 0.149(9) 0.073(7) 0.009(7) 0.019(7)
    N10 0.178(10) 0.232(11) 0.154(8) 0.075(8) 0.054(7) 0.088(8)
_geom_special_details
;
All e.s.d.'s (except the e.s.d. in the dihedral angle between two l.s. planes)
are estimated using the full covariance matrix. The cell e.s.d.'s are taken
into account individually in the estimation of e.s.d.'s in distances, angles
and torsion angles; correlations between e.s.d.'s in cell parameters are only
used when they are defined by crystal symmetry. An approximate (isotropic)
treatment of cell e.s.d.'s is used for estimating e.s.d.'s involving l.s.
planes.
;
loop_
    _geom_bond_atom_site_label_1
    _geom_bond_atom_site_label_2
    _geom_bond_site_symmetry_2
    _geom_bond_distance
    _geom_bond_publ_flag
    C1 C2 . 1.351(6) ?
    C1 N1 . 1.375(5) ?
    C1 H1 . 0.9300 ?
    C2 C15 . 1.428(6) ?
    C2 H2 . 0.9300 ?
    C3 C4 . 1.365(7) ?
    C3 C15 . 1.400(6) ?
    C3 H3 . 0.9300 ?
    C4 N2 . 1.347(6) ?
    C4 H4 . 0.9300 ?
    C5 N3 . 1.342(6) ?
    C5 C6 . 1.354(7) ?
    C5 H5 . 0.9300 ?
    C6 C16 . 1.407(6) ?
    C6 H6 . 0.9300 ?
    C7 C8 . 1.359(6) ?
    C7 C16 . 1.421(6) ?
    C7 H7 . 0.9300 ?
    C8 N4 . 1.379(5) ?
    C8 H8 . 0.9300 ?
    C9 N1 . 1.335(5) ?
    C9 C10 . 1.412(5) ?
    C9 C14 . 1.437(6) ?
    C10 C15 . 1.402(6) ?
    C10 C11 . 1.415(5) ?
    C11 N2 . 1.327(5) ?
    C11 C12 . 1.479(6) ?
    C12 N3 . 1.328(5) ?
    C12 C13 . 1.421(6) ?
    C13 C16 . 1.404(6) ?
    C13 C14 . 1.413(5) ?
    C14 N4 . 1.334(5) ?
    C17 N5 . 1.340(5) ?
    C17 C18 . 1.386(6) ?
    C17 H17 . 0.9300 ?
    C18 C19 . 1.376(7) ?
    C18 C27 . 1.512(6) ?
    C19 C20 . 1.395(6) ?
    C19 C28 . 1.496(6) ?
    C20 C21 . 1.381(6) ?
    C20 H20 . 0.9300 ?
    C21 N5 . 1.347(5) ?
    C21 C22 . 1.475(5) ?
    C22 N6 . 1.359(5) ?
    C22 C23 . 1.372(6) ?
    C23 C24 . 1.382(6) ?
    C23 H23 . 0.9300 ?
    C24 C25 . 1.409(6) ?
    C24 C29 . 1.492(6) ?
    C25 C26 . 1.369(5) ?
    C25 C30 . 1.505(5) ?
    C26 N6 . 1.354(5) ?
    C26 H26 . 0.9300 ?
    C27 H27A . 0.9600 ?
    C27 H27B . 0.9600 ?
    C27 H27C . 0.9600 ?
    C28 H28A . 0.9600 ?
    C28 H28B . 0.9600 ?
    C28 H28C . 0.9600 ?
    C29 H29A . 0.9600 ?
    C29 H29B . 0.9600 ?
    C29 H29C . 0.9600 ?
    C30 H30A . 0.9600 ?
    C30 H30B . 0.9600 ?
    C30 H30C . 0.9600 ?
    C31 N7 . 1.339(5) ?
    C31 C32 . 1.384(6) ?
    C31 H31 . 0.9300 ?
    C32 C33 . 1.401(5) ?
    C32 C41 . 1.487(6) ?
    C33 C34 . 1.383(6) ?
    C33 C42 . 1.498(6) ?
    C34 C35 . 1.389(5) ?
    C34 H34 . 0.9300 ?
    C35 N7 . 1.357(5) ?
    C35 C36 . 1.446(6) ?
    C36 N8 . 1.364(5) ?
    C36 C37 . 1.382(5) ?
    C37 C38 . 1.383(6) ?
    C37 H37 . 0.9300 ?
    C38 C39 . 1.395(6) ?
    C38 C43 . 1.507(6) ?
    C39 C40 . 1.379(5) ?
    C39 C44 . 1.493(6) ?
    C40 N8 . 1.346(5) ?
    C40 H40 . 0.9300 ?
    C41 H41A . 0.9600 ?
    C41 H41B . 0.9600 ?
    C41 H41C . 0.9600 ?
    C42 H42A . 0.9600 ?
    C42 H42B . 0.9600 ?
    C42 H42C . 0.9600 ?
    C43 H43A . 0.9600 ?
    C43 H43B . 0.9600 ?
    C43 H43C . 0.9600 ?
    C44 H44A . 0.9600 ?
    C44 H44B . 0.9600 ?
    C44 H44C . 0.9600 ?
    P1 F6A . 1.545(7) ?
    P1 F3C . 1.550(9) ?
    P1 F5A . 1.551(8) ?
    P1 F6B . 1.550(9) ?
    P1 F3B . 1.551(8) ?
    P1 F4C . 1.552(9) ?
    P1 F3A . 1.552(7) ?
    P1 F6C . 1.554(9) ?
    P1 F4B . 1.556(8) ?
    P1 F2A . 1.559(4) ?
    P1 F5C . 1.565(9) ?
    P1 F5B . 1.567(9) ?
    P2 F7 . 1.460(5) ?
    P2 F10 . 1.493(5) ?
    P2 F12 . 1.496(5) ?
    P2 F11 . 1.529(6) ?
    P2 F9 . 1.542(5) ?
    P2 F8 . 1.573(6) ?
    N1 Ru1 . 2.048(3) yes
    N4 Ru1 . 2.047(3) yes
    N5 Ru1 . 2.074(3) yes
    N6 Ru1 . 2.065(3) yes
    N7 Ru1 . 2.063(3) yes
    N8 Ru1 . 2.061(3) yes
    C45 C46 . 1.420(12) ?
    C45 H45A . 0.9600 ?
    C45 H45B . 0.9600 ?
    C45 H45C . 0.9600 ?
    C46 N9 . 1.143(11) ?
    C47 C48 . 1.444(14) ?
    C47 H47A . 0.9600 ?
    C47 H47B . 0.9600 ?
    C47 H47C . 0.9600 ?
    C48 N10 . 1.176(13) ?
loop_
    _geom_angle_atom_site_label_1
    _geom_angle_atom_site_label_2
    _geom_angle_atom_site_label_3
    _geom_angle_site_symmetry_1
    _geom_angle_site_symmetry_3
    _geom_angle
    _geom_angle_publ_flag
    C2 C1 N1 . . 123.9(4) ?
    C2 C1 H1 . . 118.1 ?
    N1 C1 H1 . . 118.1 ?
    C1 C2 C15 . . 120.4(4) ?
    C1 C2 H2 . . 119.8 ?
    C15 C2 H2 . . 119.8 ?
    C4 C3 C15 . . 118.6(4) ?
    C4 C3 H3 . . 120.7 ?
    C15 C3 H3 . . 120.7 ?
    N2 C4 C3 . . 125.4(4) ?
    N2 C4 H4 . . 117.3 ?
    C3 C4 H4 . . 117.3 ?
    N3 C5 C6 . . 126.4(4) ?
    N3 C5 H5 . . 116.8 ?
    C6 C5 H5 . . 116.8 ?
    C5 C6 C16 . . 118.2(4) ?
    C5 C6 H6 . . 120.9 ?
    C16 C6 H6 . . 120.9 ?
    C8 C7 C16 . . 120.4(4) ?
    C8 C7 H7 . . 119.8 ?
    C16 C7 H7 . . 119.8 ?
    C7 C8 N4 . . 123.2(4) ?
    C7 C8 H8 . . 118.4 ?
    N4 C8 H8 . . 118.4 ?
    N1 C9 C10 . . 124.1(4) ?
    N1 C9 C14 . . 116.0(3) ?
    C10 C9 C14 . . 119.9(3) ?
    C15 C10 C9 . . 119.0(4) ?
    C15 C10 C11 . . 120.0(4) ?
    C9 C10 C11 . . 121.0(4) ?
    N2 C11 C10 . . 121.9(4) ?
    N2 C11 C12 . . 118.9(4) ?
    C10 C11 C12 . . 119.3(3) ?
    N3 C12 C13 . . 121.7(4) ?
    N3 C12 C11 . . 119.8(4) ?
    C13 C12 C11 . . 118.5(3) ?
    C16 C13 C14 . . 118.9(4) ?
    C16 C13 C12 . . 119.9(4) ?
    C14 C13 C12 . . 121.2(4) ?
    N4 C14 C13 . . 123.6(4) ?
    N4 C14 C9 . . 116.4(3) ?
    C13 C14 C9 . . 120.0(4) ?
    C3 C15 C10 . . 117.0(4) ?
    C3 C15 C2 . . 126.7(4) ?
    C10 C15 C2 . . 116.3(4) ?
    C13 C16 C6 . . 116.8(4) ?
    C13 C16 C7 . . 116.8(4) ?
    C6 C16 C7 . . 126.3(4) ?
    N5 C17 C18 . . 123.1(4) ?
    N5 C17 H17 . . 118.5 ?
    C18 C17 H17 . . 118.5 ?
    C19 C18 C17 . . 119.2(4) ?
    C19 C18 C27 . . 122.0(4) ?
    C17 C18 C27 . . 118.9(5) ?
    C18 C19 C20 . . 117.7(4) ?
    C18 C19 C28 . . 122.8(4) ?
    C20 C19 C28 . . 119.5(5) ?
    C21 C20 C19 . . 120.3(4) ?
    C21 C20 H20 . . 119.8 ?
    C19 C20 H20 . . 119.8 ?
    N5 C21 C20 . . 121.5(4) ?
    N5 C21 C22 . . 115.3(3) ?
    C20 C21 C22 . . 123.2(4) ?
    N6 C22 C23 . . 121.2(3) ?
    N6 C22 C21 . . 114.5(3) ?
    C23 C22 C21 . . 124.2(4) ?
    C22 C23 C24 . . 121.7(4) ?
    C22 C23 H23 . . 119.2 ?
    C24 C23 H23 . . 119.2 ?
    C23 C24 C25 . . 117.5(4) ?
    C23 C24 C29 . . 121.1(4) ?
    C25 C24 C29 . . 121.4(4) ?
    C26 C25 C24 . . 117.7(3) ?
    C26 C25 C30 . . 119.8(4) ?
    C24 C25 C30 . . 122.5(4) ?
    N6 C26 C25 . . 124.9(4) ?
    N6 C26 H26 . . 117.6 ?
    C25 C26 H26 . . 117.6 ?
    C18 C27 H27A . . 109.5 ?
    C18 C27 H27B . . 109.5 ?
    H27A C27 H27B . . 109.5 ?
    C18 C27 H27C . . 109.5 ?
    H27A C27 H27C . . 109.5 ?
    H27B C27 H27C . . 109.5 ?
    C19 C28 H28A . . 109.5 ?
    C19 C28 H28B . . 109.5 ?
    H28A C28 H28B . . 109.5 ?
    C19 C28 H28C . . 109.5 ?
    H28A C28 H28C . . 109.5 ?
    H28B C28 H28C . . 109.5 ?
    C24 C29 H29A . . 109.5 ?
    C24 C29 H29B . . 109.5 ?
    H29A C29 H29B . . 109.5 ?
    C24 C29 H29C . . 109.5 ?
    H29A C29 H29C . . 109.5 ?
    H29B C29 H29C . . 109.5 ?
    C25 C30 H30A . . 109.5 ?
    C25 C30 H30B . . 109.5 ?
    H30A C30 H30B . . 109.5 ?
    C25 C30 H30C . . 109.5 ?
    H30A C30 H30C . . 109.5 ?
    H30B C30 H30C . . 109.5 ?
    N7 C31 C32 . . 124.1(3) ?
    N7 C31 H31 . . 118.0 ?
    C32 C31 H31 . . 118.0 ?
    C31 C32 C33 . . 117.3(4) ?
    C31 C32 C41 . . 120.2(4) ?
    C33 C32 C41 . . 122.5(4) ?
    C34 C33 C32 . . 118.8(4) ?
    C34 C33 C42 . . 119.9(4) ?
    C32 C33 C42 . . 121.3(4) ?
    C33 C34 C35 . . 120.7(4) ?
    C33 C34 H34 . . 119.7 ?
    C35 C34 H34 . . 119.7 ?
    N7 C35 C34 . . 120.3(4) ?
    N7 C35 C36 . . 115.8(3) ?
    C34 C35 C36 . . 123.8(3) ?
    N8 C36 C37 . . 120.3(4) ?
    N8 C36 C35 . . 115.0(3) ?
    C37 C36 C35 . . 124.7(4) ?
    C36 C37 C38 . . 121.3(4) ?
    C36 C37 H37 . . 119.4 ?
    C38 C37 H37 . . 119.4 ?
    C37 C38 C39 . . 118.2(4) ?
    C37 C38 C43 . . 120.5(4) ?
    C39 C38 C43 . . 121.4(4) ?
    C40 C39 C38 . . 118.0(4) ?
    C40 C39 C44 . . 119.9(4) ?
    C38 C39 C44 . . 122.1(4) ?
    N8 C40 C39 . . 124.0(4) ?
    N8 C40 H40 . . 118.0 ?
    C39 C40 H40 . . 118.0 ?
    C32 C41 H41A . . 109.5 ?
    C32 C41 H41B . . 109.5 ?
    H41A C41 H41B . . 109.5 ?
    C32 C41 H41C . . 109.5 ?
    H41A C41 H41C . . 109.5 ?
    H41B C41 H41C . . 109.5 ?
    C33 C42 H42A . . 109.5 ?
    C33 C42 H42B . . 109.5 ?
    H42A C42 H42B . . 109.5 ?
    C33 C42 H42C . . 109.5 ?
    H42A C42 H42C . . 109.5 ?
    H42B C42 H42C . . 109.5 ?
    C38 C43 H43A . . 109.5 ?
    C38 C43 H43B . . 109.5 ?
    H43A C43 H43B . . 109.5 ?
    C38 C43 H43C . . 109.5 ?
    H43A C43 H43C . . 109.5 ?
    H43B C43 H43C . . 109.5 ?
    C39 C44 H44A . . 109.5 ?
    C39 C44 H44B . . 109.5 ?
    H44A C44 H44B . . 109.5 ?
    C39 C44 H44C . . 109.5 ?
    H44A C44 H44C . . 109.5 ?
    H44B C44 H44C . . 109.5 ?
    F6A P1 F5A . . 90.7(6) ?
    F6B P1 F3B . . 90.0(6) ?
    F3C P1 F4C . . 90.5(7) ?
    F6A P1 F3A . . 91.0(6) ?
    F5A P1 F3A . . 177.9(7) ?
    F3C P1 F6C . . 89.6(7) ?
    F4C P1 F6C . . 179.4(8) ?
    F6B P1 F4B . . 179.1(8) ?
    F3B P1 F4B . . 90.8(6) ?
    F6A P1 F2A . . 90.2(4) ?
    F3C P1 F2A . . 90.9(5) ?
    F5A P1 F2A . . 90.3(4) ?
    F6B P1 F2A . . 89.9(6) ?
    F3B P1 F2A . . 90.0(5) ?
    F4C P1 F2A . . 90.1(5) ?
    F3A P1 F2A . . 91.0(5) ?
    F6C P1 F2A . . 90.5(6) ?
    F4B P1 F2A . . 89.8(5) ?
    F3C P1 F5C . . 178.7(8) ?
    F4C P1 F5C . . 90.0(7) ?
    F6C P1 F5C . . 89.9(7) ?
    F2A P1 F5C . . 90.3(5) ?
    F6B P1 F5B . . 89.8(7) ?
    F3B P1 F5B . . 179.7(8) ?
    F4B P1 F5B . . 89.4(7) ?
    F2A P1 F5B . . 90.2(5) ?
    F7 P2 F10 . . 94.1(4) ?
    F7 P2 F12 . . 93.9(5) ?
    F10 P2 F12 . . 92.6(4) ?
    F7 P2 F11 . . 92.3(5) ?
    F10 P2 F11 . . 89.6(4) ?
    F12 P2 F11 . . 173.2(5) ?
    F7 P2 F9 . . 90.4(4) ?
    F10 P2 F9 . . 174.2(5) ?
    F12 P2 F9 . . 90.7(4) ?
    F11 P2 F9 . . 86.5(4) ?
    F7 P2 F8 . . 177.6(5) ?
    F10 P2 F8 . . 88.1(4) ?
    F12 P2 F8 . . 85.0(4) ?
    F11 P2 F8 . . 88.6(4) ?
    F9 P2 F8 . . 87.5(4) ?
    C9 N1 C1 . . 116.2(3) ?
    C9 N1 Ru1 . . 114.1(3) ?
    C1 N1 Ru1 . . 129.3(3) ?
    C11 N2 C4 . . 117.2(4) ?
    C12 N3 C5 . . 116.9(4) ?
    C14 N4 C8 . . 117.0(3) ?
    C14 N4 Ru1 . . 114.0(3) ?
    C8 N4 Ru1 . . 128.9(3) ?
    C17 N5 C21 . . 118.1(3) ?
    C17 N5 Ru1 . . 126.1(3) ?
    C21 N5 Ru1 . . 115.6(2) ?
    C26 N6 C22 . . 117.0(3) ?
    C26 N6 Ru1 . . 127.0(3) ?
    C22 N6 Ru1 . . 116.0(2) ?
    C31 N7 C35 . . 118.8(3) ?
    C31 N7 Ru1 . . 126.1(2) ?
    C35 N7 Ru1 . . 114.5(3) ?
    C40 N8 C36 . . 118.1(3) ?
    C40 N8 Ru1 . . 126.8(2) ?
    C36 N8 Ru1 . . 114.7(3) ?
    N4 Ru1 N1 . . 79.34(13) ?
    N4 Ru1 N8 . . 91.00(12) ?
    N1 Ru1 N8 . . 100.20(12) ?
    N4 Ru1 N7 . . 92.60(13) ?
    N1 Ru1 N7 . . 171.90(12) ?
    N8 Ru1 N7 . . 79.05(13) ?
    N4 Ru1 N6 . . 174.66(12) ?
    N1 Ru1 N6 . . 96.31(12) ?
    N8 Ru1 N6 . . 92.82(12) ?
    N7 Ru1 N6 . . 91.79(12) ?
    N4 Ru1 N5 . . 98.07(12) ?
    N1 Ru1 N5 . . 85.26(12) ?
    N8 Ru1 N5 . . 170.18(12) ?
    N7 Ru1 N5 . . 96.70(13) ?
    N6 Ru1 N5 . . 78.38(12) ?
    C46 C45 H45A . . 109.5 ?
    C46 C45 H45B . . 109.5 ?
    H45A C45 H45B . . 109.5 ?
    C46 C45 H45C . . 109.5 ?
    H45A C45 H45C . . 109.5 ?
    H45B C45 H45C . . 109.5 ?
    N9 C46 C45 . . 177.0(13) ?
    C48 C47 H47A . . 109.5 ?
    C48 C47 H47B . . 109.5 ?
    H47A C47 H47B . . 109.5 ?
    C48 C47 H47C . . 109.5 ?
    H47A C47 H47C . . 109.5 ?
    H47B C47 H47C . . 109.5 ?
    N10 C48 C47 . . 178.2(13) ?
loop_
    _geom_torsion_atom_site_label_1
    _geom_torsion_atom_site_label_2
    _geom_torsion_atom_site_label_3
    _geom_torsion_atom_site_label_4
    _geom_torsion_site_symmetry_1
    _geom_torsion_site_symmetry_2
    _geom_torsion_site_symmetry_3
    _geom_torsion_site_symmetry_4
    _geom_torsion
    _geom_torsion_publ_flag
    N1 C1 C2 C15 . . . . 0.9(7) ?
    C15 C3 C4 N2 . . . . -0.3(8) ?
    N3 C5 C6 C16 . . . . 1.4(8) ?
    C16 C7 C8 N4 . . . . 0.0(7) ?
    N1 C9 C10 C15 . . . . 2.3(6) ?
    C14 C9 C10 C15 . . . . -177.5(4) ?
    N1 C9 C10 C11 . . . . -178.5(4) ?
    C14 C9 C10 C11 . . . . 1.7(6) ?
    C15 C10 C11 N2 . . . . 0.2(6) ?
    C9 C10 C11 N2 . . . . -179.1(4) ?
    C15 C10 C11 C12 . . . . -179.2(4) ?
    C9 C10 C11 C12 . . . . 1.6(6) ?
    N2 C11 C12 N3 . . . . -1.8(6) ?
    C10 C11 C12 N3 . . . . 177.6(4) ?
    N2 C11 C12 C13 . . . . 177.0(4) ?
    C10 C11 C12 C13 . . . . -3.6(6) ?
    N3 C12 C13 C16 . . . . 0.4(6) ?
    C11 C12 C13 C16 . . . . -178.3(4) ?
    N3 C12 C13 C14 . . . . -178.9(4) ?
    C11 C12 C13 C14 . . . . 2.4(6) ?
    C16 C13 C14 N4 . . . . 1.6(6) ?
    C12 C13 C14 N4 . . . . -179.1(4) ?
    C16 C13 C14 C9 . . . . -178.4(4) ?
    C12 C13 C14 C9 . . . . 0.9(6) ?
    N1 C9 C14 N4 . . . . -2.9(5) ?
    C10 C9 C14 N4 . . . . 176.9(3) ?
    N1 C9 C14 C13 . . . . 177.2(3) ?
    C10 C9 C14 C13 . . . . -3.0(6) ?
    C4 C3 C15 C10 . . . . 0.6(7) ?
    C4 C3 C15 C2 . . . . -178.7(4) ?
    C9 C10 C15 C3 . . . . 178.7(4) ?
    C11 C10 C15 C3 . . . . -0.6(6) ?
    C9 C10 C15 C2 . . . . -1.9(6) ?
    C11 C10 C15 C2 . . . . 178.9(4) ?
    C1 C2 C15 C3 . . . . 179.8(5) ?
    C1 C2 C15 C10 . . . . 0.4(6) ?
    C14 C13 C16 C6 . . . . 178.8(4) ?
    C12 C13 C16 C6 . . . . -0.5(6) ?
    C14 C13 C16 C7 . . . . -1.2(6) ?
    C12 C13 C16 C7 . . . . 179.5(4) ?
    C5 C6 C16 C13 . . . . -0.3(6) ?
    C5 C6 C16 C7 . . . . 179.7(5) ?
    C8 C7 C16 C13 . . . . 0.5(7) ?
    C8 C7 C16 C6 . . . . -179.5(4) ?
    N5 C17 C18 C19 . . . . -2.0(7) ?
    N5 C17 C18 C27 . . . . 178.1(5) ?
    C17 C18 C19 C20 . . . . 2.4(7) ?
    C27 C18 C19 C20 . . . . -177.7(5) ?
    C17 C18 C19 C28 . . . . -178.4(5) ?
    C27 C18 C19 C28 . . . . 1.6(8) ?
    C18 C19 C20 C21 . . . . -0.7(7) ?
    C28 C19 C20 C21 . . . . -179.9(5) ?
    C19 C20 C21 N5 . . . . -1.7(7) ?
    C19 C20 C21 C22 . . . . 179.2(4) ?
    N5 C21 C22 N6 . . . . -4.5(5) ?
    C20 C21 C22 N6 . . . . 174.8(4) ?
    N5 C21 C22 C23 . . . . 172.5(4) ?
    C20 C21 C22 C23 . . . . -8.3(7) ?
    N6 C22 C23 C24 . . . . -0.3(6) ?
    C21 C22 C23 C24 . . . . -177.1(4) ?
    C22 C23 C24 C25 . . . . 0.1(6) ?
    C22 C23 C24 C29 . . . . 178.5(4) ?
    C23 C24 C25 C26 . . . . -0.8(6) ?
    C29 C24 C25 C26 . . . . -179.2(4) ?
    C23 C24 C25 C30 . . . . 178.7(4) ?
    C29 C24 C25 C30 . . . . 0.3(6) ?
    C24 C25 C26 N6 . . . . 1.8(6) ?
    C30 C25 C26 N6 . . . . -177.7(4) ?
    N7 C31 C32 C33 . . . . -0.6(6) ?
    N7 C31 C32 C41 . . . . 178.0(4) ?
    C31 C32 C33 C34 . . . . -1.5(6) ?
    C41 C32 C33 C34 . . . . 179.9(4) ?
    C31 C32 C33 C42 . . . . 177.4(4) ?
    C41 C32 C33 C42 . . . . -1.2(6) ?
    C32 C33 C34 C35 . . . . 2.1(6) ?
    C42 C33 C34 C35 . . . . -176.8(4) ?
    C33 C34 C35 N7 . . . . -0.5(6) ?
    C33 C34 C35 C36 . . . . 176.7(4) ?
    N7 C35 C36 N8 . . . . 11.4(5) ?
    C34 C35 C36 N8 . . . . -165.9(4) ?
    N7 C35 C36 C37 . . . . -167.8(4) ?
    C34 C35 C36 C37 . . . . 14.9(6) ?
    N8 C36 C37 C38 . . . . 2.1(6) ?
    C35 C36 C37 C38 . . . . -178.8(4) ?
    C36 C37 C38 C39 . . . . 1.4(7) ?
    C36 C37 C38 C43 . . . . -178.3(4) ?
    C37 C38 C39 C40 . . . . -3.3(6) ?
    C43 C38 C39 C40 . . . . 176.3(4) ?
    C37 C38 C39 C44 . . . . 176.6(4) ?
    C43 C38 C39 C44 . . . . -3.8(7) ?
    C38 C39 C40 N8 . . . . 2.0(6) ?
    C44 C39 C40 N8 . . . . -177.9(4) ?
    C10 C9 N1 C1 . . . . -1.0(6) ?
    C14 C9 N1 C1 . . . . 178.8(3) ?
    C10 C9 N1 Ru1 . . . . -175.3(3) ?
    C14 C9 N1 Ru1 . . . . 4.5(4) ?
    C2 C1 N1 C9 . . . . -0.7(6) ?
    C2 C1 N1 Ru1 . . . . 172.7(3) ?
    C10 C11 N2 C4 . . . . 0.2(6) ?
    C12 C11 N2 C4 . . . . 179.6(4) ?
    C3 C4 N2 C11 . . . . -0.1(8) ?
    C13 C12 N3 C5 . . . . 0.6(6) ?
    C11 C12 N3 C5 . . . . 179.3(4) ?
    C6 C5 N3 C12 . . . . -1.6(7) ?
    C13 C14 N4 C8 . . . . -1.1(6) ?
    C9 C14 N4 C8 . . . . 178.9(3) ?
    C13 C14 N4 Ru1 . . . . 179.8(3) ?
    C9 C14 N4 Ru1 . . . . -0.2(4) ?
    C7 C8 N4 C14 . . . . 0.3(6) ?
    C7 C8 N4 Ru1 . . . . 179.3(3) ?
    C18 C17 N5 C21 . . . . -0.3(6) ?
    C18 C17 N5 Ru1 . . . . 174.2(3) ?
    C20 C21 N5 C17 . . . . 2.1(6) ?
    C22 C21 N5 C17 . . . . -178.6(4) ?
    C20 C21 N5 Ru1 . . . . -173.0(3) ?
    C22 C21 N5 Ru1 . . . . 6.2(4) ?
    C25 C26 N6 C22 . . . . -2.0(6) ?
    C25 C26 N6 Ru1 . . . . 175.4(3) ?
    C23 C22 N6 C26 . . . . 1.2(5) ?
    C21 C22 N6 C26 . . . . 178.2(3) ?
    C23 C22 N6 Ru1 . . . . -176.5(3) ?
    C21 C22 N6 Ru1 . . . . 0.5(4) ?
    C32 C31 N7 C35 . . . . 2.1(6) ?
    C32 C31 N7 Ru1 . . . . -168.2(3) ?
    C34 C35 N7 C31 . . . . -1.5(5) ?
    C36 C35 N7 C31 . . . . -178.9(3) ?
    C34 C35 N7 Ru1 . . . . 169.9(3) ?
    C36 C35 N7 Ru1 . . . . -7.5(4) ?
    C39 C40 N8 C36 . . . . 1.5(6) ?
    C39 C40 N8 Ru1 . . . . -170.6(3) ?
    C37 C36 N8 C40 . . . . -3.5(6) ?
    C35 C36 N8 C40 . . . . 177.3(3) ?
    C37 C36 N8 Ru1 . . . . 169.6(3) ?
    C35 C36 N8 Ru1 . . . . -9.6(4) ?
loop_
    _geom_hbond_atom_site_label_D
    _geom_hbond_atom_site_label_H
    _geom_hbond_atom_site_label_A
    _geom_hbond_site_symmetry_A
    _geom_hbond_distance_DH
    _geom_hbond_distance_HA
    _geom_hbond_distance_DA
    _geom_hbond_angle_DHA
    C2 H2 F10 1_665 0.93 2.61 3.402(7) 143
    C3 H3 F10 1_665 0.93 2.50 3.318(8) 147
    C6 H6 F8 2_657 0.93 2.58 3.218(8) 126
    C8 H8 N7 . 0.93 2.65 3.166(5) 116
    C20 H20 F1A 2_666 0.93 2.41 3.320(6) 166
    C20 H20 F5C 2_666 0.93 2.64 3.411(15) 141
    C23 H23 F1A 2_666 0.93 2.55 3.479(5) 177
    C26 H26 N8 . 0.93 2.59 3.138(5) 118
    C31 H31 F6A . 0.93 2.63 3.461(13) 150
    C34 H34 F5A 2_656 0.93 2.29 3.170(8) 158
    C34 H34 F6B 2_656 0.93 2.30 3.129(11) 148
    C34 H34 F6C 2_656 0.93 2.55 3.295(19) 137
    C45 H45A F11 2_657 0.96 2.49 3.343(12) 148
    C45 H45C F11 . 0.96 2.58 3.388(15) 142
    C47 H47A N9 1_565 0.96 2.66 3.452(14) 140
    C47 H47B F5B 2_666 0.96 2.55 3.343(16) 140
    C47 H47B F5C 2_666 0.96 2.59 3.293(15) 131
    C8 H8 <i>Cg</i>1 . 0.93 2.92 3.711(5) 144
    C26 H26 <i>Cg</i>2 . 0.93 2.90 3.708(4) 146
    C42 H42A <i>Cg</i>3 2_676 0.96 2.79 3.339(5) 117
loop_
    _platon_squeeze_void_nr
    _platon_squeeze_void_average_x
    _platon_squeeze_void_average_y
    _platon_squeeze_void_average_z
    _platon_squeeze_void_volume
    _platon_squeeze_void_count_electrons
    _platon_squeeze_void_content
    1 -0.009 -0.009 0.000 305 44 '2 acetonitrile'
