# Supplementary material for: (1,6,7,12-Tetra­aza­perylene-κ2 N,N′)bis­(4,4′,5,5′-tetra­methyl-2,2′-bipyridyl-κ2 N,N′)ruthenium(II) bis­(hexa­fluorido­phosphate) aceto­nitrile tris­olvate
Source: Acta Crystallogr Sect E Struct Rep Online. 2014 May 31;70(Pt 6):m238–9. doi: 10.1107/S1600536814011969 (PMC4051039; doi:10.1107/S1600536814011969)
Supplement: Supplementary file 2 [file e-70-0m238-Isup2.hkl]

#
# h,k,l, Fc-squared, Fo-squared, sigma(Fo-squared), status flag
#
data_I
_shelx_title ' BRIE13'
_shelx_refln_list_code          4
_shelx_F_calc_maximum      281.99
_exptl_crystal_F_000      1216.00
_reflns_d_resolution_high  0.8409

loop_
 _space_group_symop_operation_xyz
 'x, y, z'
 '-x, -y, -z'

_cell_length_a    12.7485
_cell_length_b    13.6973
_cell_length_c    17.3623
_cell_angle_alpha 105.786
_cell_angle_beta   92.858
_cell_angle_gamma 110.436

_shelx_F_squared_multiplier     1.000

loop_
 _refln_index_h
 _refln_index_k
 _refln_index_l
 _refln_F_squared_calc
 _refln_F_squared_meas
 _refln_F_squared_sigma
 _refln_observed_status
  -7   1   0       2342.57       2053.94       119.23 o
  -6   1   0        230.13        286.86        46.77 o
  -5   1   0       5552.08       5026.75        83.74 o
  -4   1   0       1594.28       1408.60        48.65 o
  -3   1   0      16464.89      14262.24       131.92 o
  -2   1   0         16.35         42.26        45.50 o
  -1   1   0      52874.30      49959.36      6601.88 o
   0   1   0       5440.51       5988.84       158.40 o
   1   1   0       2104.43       2071.54        73.78 o
   2   1   0       1304.64       2440.70       347.73 o
  -9   2   0        217.37        270.55        50.79 o
  -8   2   0       1671.09       1634.72        83.38 o
  -7   2   0        179.04        282.83        41.39 o
  -6   2   0        555.27        529.54        41.63 o
  -5   2   0          9.98         52.98        34.23 o
  -4   2   0      12048.58      12189.06        92.91 o
  -3   2   0      13939.83      14975.08       324.84 o
  -2   2   0      22059.43      22989.95      1577.34 o
  -1   2   0        881.37        461.35        70.80 o
   0   2   0         49.07         76.15        35.25 o
   1   2   0      27194.71      26776.05       456.20 o
   2   2   0        123.91        201.10        36.84 o
   3   2   0       3519.33       3337.94        79.24 o
   4   2   0        467.74        415.15        48.47 o
 -11   3   0       1490.02       1489.46        93.09 o
 -10   3   0         21.33        212.55        46.23 o
  -9   3   0       1387.95       1511.36        48.63 o
  -8   3   0        837.44        788.77        37.75 o
  -7   3   0        676.70        676.68        36.19 o
  -6   3   0       1161.86       1283.56        51.30 o
  -5   3   0       2362.99       2513.49        98.19 o
  -4   3   0      52330.30      52426.45       274.49 o
  -3   3   0      25414.84      24244.56       262.85 o
  -2   3   0      17492.34      16252.58       244.22 o
  -1   3   0       7589.54       6942.90        69.12 o
   0   3   0      14782.61      14448.59       180.42 o
   1   3   0      14715.30      14706.31        90.76 o
   2   3   0       4148.13       4238.80       276.37 o
   3   3   0       1291.92       1538.75        47.29 o
   4   3   0       2526.02       2346.50        56.72 o
   5   3   0        140.97         83.52        44.60 o
   6   3   0       2227.11       2077.90        90.59 o
 -13   4   0         50.84         59.73        57.59 o
 -12   4   0         30.78         58.42        45.97 o
 -11   4   0         48.14         52.13        40.05 o
 -10   4   0       1861.88       1745.27        45.04 o
  -9   4   0       1877.68       1691.27        74.78 o
  -8   4   0         42.31         87.67        32.64 o
  -7   4   0       3806.48       3842.63        51.33 o
  -6   4   0         36.17         75.57        33.92 o
  -5   4   0      13612.09      12601.73       434.08 o
  -4   4   0       4913.09       5183.96       160.92 o
  -3   4   0       3916.54       4125.33       190.10 o
  -2   4   0       2034.91       1587.37       192.26 o
  -1   4   0        320.60        255.22        25.55 o
   0   4   0       2337.42       2041.51        37.88 o
   1   4   0        297.84        231.34        27.74 o
   2   4   0       7294.21       7536.19       143.06 o
   3   4   0        236.15        357.96        35.83 o
   4   4   0       1578.26       1603.48        48.11 o
   5   4   0        458.33        574.71        41.16 o
   6   4   0        727.51        654.30        48.77 o
   7   4   0         79.15         75.51        72.16 o
 -14   5   0        239.83        238.45        56.27 o
 -13   5   0        227.63        194.84        44.18 o
 -12   5   0         33.25         31.00        38.74 o
 -11   5   0          1.72         17.90        36.17 o
 -10   5   0          1.18         12.77        32.04 o
  -9   5   0        149.64        117.08        34.34 o
  -8   5   0       2262.61       2306.58       119.05 o
  -7   5   0       2791.39       2673.93        43.49 o
  -6   5   0       1802.70       1561.80        36.48 o
  -5   5   0       1858.99       1644.45        37.92 o
  -4   5   0       8958.10       8316.06        79.99 o
  -3   5   0        480.54        432.65        30.86 o
  -2   5   0        413.05        468.06        30.72 o
  -1   5   0        820.12        824.05        49.24 o
   0   5   0       1209.47       1230.20        42.11 o
   1   5   0       3648.90       3940.72        74.68 o
   2   5   0       5006.83       5273.08        56.11 o
   3   5   0        990.92       1022.78        35.42 o
   4   5   0       1125.37       1101.41        39.95 o
   5   5   0        383.85        322.87        41.04 o
   6   5   0         14.48         54.78        38.41 o
   7   5   0          0.96          0.00        76.04 o
 -15   6   0        408.01        324.00        82.89 o
 -14   6   0          3.12         28.25        44.67 o
 -13   6   0        629.42        619.78        43.54 o
 -12   6   0        262.40        229.93        40.67 o
 -11   6   0         80.23        125.21        32.68 o
 -10   6   0        119.77        109.90        30.78 o
  -9   6   0       1805.46       1804.36        35.93 o
  -8   6   0       1147.66       1201.94       101.51 o
  -7   6   0          9.61         19.09        27.60 o
  -6   6   0        735.92        802.74        29.18 o
  -5   6   0       2432.79       2233.18       110.67 o
  -4   6   0       1674.15       1949.51        37.40 o
  -3   6   0       2724.24       2865.13        42.70 o
  -2   6   0        102.83         79.02        29.00 o
  -1   6   0        499.81        540.06        31.64 o
   0   6   0       1702.28       1775.52        37.84 o
   1   6   0        255.68        359.64        28.64 o
   2   6   0       1269.73       1202.42        39.35 o
   3   6   0        132.80        123.57        28.72 o
   4   6   0       1669.61       1624.86        40.11 o
   5   6   0          8.43         38.79        33.20 o
   6   6   0        269.04        317.99        43.17 o
   7   6   0        111.13        141.54        46.58 o
   8   6   0        826.09        868.13        79.19 o
 -15   7   0          6.06          0.14        49.73 o
 -14   7   0        196.16        207.23        43.56 o
 -13   7   0         61.77         40.11        38.19 o
 -12   7   0        700.65        814.49        40.96 o
 -11   7   0        144.12        168.03        31.30 o
 -10   7   0        210.82        199.39        28.10 o
  -9   7   0       1621.09       1575.93        73.21 o
  -8   7   0         48.69         26.64        25.13 o
  -7   7   0       3471.10       3279.66        37.93 o
  -6   7   0        839.27        861.08        28.59 o
  -5   7   0         66.50         18.43        25.23 o
  -4   7   0        717.42        695.39        54.16 o
  -3   7   0       3228.15       3158.92        43.17 o
  -2   7   0         40.27         51.49        31.94 o
  -1   7   0       3730.85       3440.66        40.69 o
   0   7   0         23.25         44.15        25.79 o
   1   7   0        826.06        663.16        29.57 o
   2   7   0        213.41        278.11        26.93 o
   3   7   0         96.96         73.98        37.18 o
   4   7   0         55.78         73.10        29.08 o
   5   7   0         86.60        177.55        35.21 o
   6   7   0        911.30        997.22        78.41 o
   7   7   0       1344.06       1291.56        75.41 o
   8   7   0        166.04        120.01        57.39 o
 -14   8   0         52.52         47.49        40.79 o
 -13   8   0        211.77        215.15        38.18 o
 -12   8   0        284.49        235.53        33.34 o
 -11   8   0        677.77        687.75        34.31 o
 -10   8   0        488.23        488.09        30.19 o
  -9   8   0        539.09        526.30        29.08 o
  -8   8   0        848.86        915.77        32.23 o
  -7   8   0        163.84        165.49        25.30 o
  -6   8   0        660.05        560.90        51.75 o
  -5   8   0        420.31        324.23        30.26 o
  -4   8   0        575.39        515.47        25.93 o
  -3   8   0       1896.04       1987.57        93.93 o
  -2   8   0       4830.58       4529.90        61.40 o
  -1   8   0       1979.21       1919.68        33.33 o
   0   8   0       5307.28       4937.24       228.12 o
   1   8   0        934.09        936.55        32.95 o
   2   8   0       1072.52        959.53        33.14 o
   3   8   0        193.97        182.22        29.03 o
   4   8   0       1355.33       1371.16        39.03 o
   5   8   0          2.40          9.03        34.82 o
   6   8   0        237.03        198.23        37.02 o
   7   8   0        103.48         77.85        39.95 o
   8   8   0         41.00         25.72        74.15 o
 -14   9   0         37.75         27.76        41.68 o
 -13   9   0        431.78        465.49        46.30 o
 -12   9   0         12.98         18.59        36.25 o
 -11   9   0       1440.88       1406.56        38.15 o
 -10   9   0         35.24         56.35        30.20 o
  -9   9   0       1941.77       2017.19        36.94 o
  -8   9   0         47.59         63.95        27.74 o
  -7   9   0       1463.29       1381.61        30.91 o
  -6   9   0        259.01        267.86        28.03 o
  -5   9   0       1698.47       1481.93        49.45 o
  -4   9   0        289.05        251.21        26.99 o
  -3   9   0       1881.15       1836.70       153.16 o
  -2   9   0        941.91        956.25        54.30 o
  -1   9   0       3666.69       3525.06        99.35 o
   0   9   0        281.80        328.43        64.58 o
   1   9   0         15.39         19.25        27.99 o
   2   9   0         76.19         43.99        31.97 o
   3   9   0        744.66        671.45        36.66 o
   4   9   0        431.41        403.31        34.26 o
   5   9   0         42.79         35.67        33.49 o
   6   9   0        295.87        341.53        43.47 o
   7   9   0          0.54          1.93        40.60 o
   8   9   0        276.99        234.75        78.00 o
 -14  10   0        156.08        154.63        41.36 o
 -13  10   0          0.30         11.57        34.49 o
 -12  10   0        313.26        297.88        37.32 o
 -11  10   0        153.64        183.02        30.02 o
 -10  10   0        422.90        579.21        48.22 o
  -9  10   0        743.87        710.66        33.68 o
  -8  10   0        438.14        503.95        30.15 o
  -7  10   0       1233.54       1209.41        34.66 o
  -6  10   0        189.62        165.36        25.69 o
  -5  10   0        766.26        887.04        45.11 o
  -4  10   0        557.37        612.06        52.14 o
  -3  10   0       2754.30       2813.45        36.79 o
  -2  10   0       1095.48       1144.32        31.10 o
  -1  10   0       1194.20       1262.33        58.95 o
   0  10   0        120.81        133.07        28.41 o
   1  10   0       1072.57       1088.33        53.32 o
   2  10   0        249.43        224.63        32.25 o
   3  10   0        763.85        789.50        36.57 o
   4  10   0         63.80         58.65        36.39 o
   5  10   0        333.89        315.53        39.12 o
   6  10   0         15.24         44.02        39.91 o
   7  10   0        298.72        265.85        48.85 o
 -14  11   0         14.08         13.07        39.24 o
 -13  11   0        273.65        286.39        35.53 o
 -12  11   0        267.88        334.35        36.19 o
 -11  11   0        249.29        256.80        31.38 o
 -10  11   0        942.73        905.40        36.16 o
  -9  11   0         61.73         60.83        38.72 o
  -8  11   0        306.06        283.25        33.65 o
  -7  11   0          7.38         16.51        25.03 o
  -6  11   0        410.44        387.37        26.13 o
  -5  11   0        100.07         74.41        25.91 o
  -4  11   0         65.36         50.39        25.30 o
  -3  11   0        262.34        272.23        26.90 o
  -2  11   0        214.32        208.26        27.66 o
  -1  11   0        133.52        181.76        51.54 o
   0  11   0       1865.28       1786.80        36.31 o
   1  11   0        262.57        241.34        30.72 o
   2  11   0       1203.29       1204.01        34.96 o
   3  11   0        196.38        190.97        35.14 o
   4  11   0        263.86        252.72        39.57 o
   5  11   0         50.94         88.56        39.31 o
 -13  12   0        180.74        167.98        37.07 o
 -12  12   0          7.28          0.00        35.48 o
 -11  12   0        347.42        355.68        33.48 o
 -10  12   0          1.40         20.86        29.65 o
  -9  12   0       1019.03        901.58        62.48 o
  -8  12   0         34.44         34.01        30.56 o
  -7  12   0        632.31        652.32        31.82 o
  -6  12   0        259.77        232.03        27.65 o
  -5  12   0       1762.00       1823.40       123.21 o
  -4  12   0         11.07          8.77        26.02 o
  -3  12   0        247.50        306.10        29.33 o
  -2  12   0         17.86         19.20        30.27 o
  -1  12   0       1972.85       1942.43        50.56 o
   0  12   0        338.23        328.77        33.30 o
   1  12   0        199.51        160.43        31.18 o
   2  12   0        147.94        135.85        35.50 o
   3  12   0         80.32         96.89        36.28 o
   4  12   0         59.28         33.88        41.25 o
 -12  13   0         39.50         52.22        55.28 o
 -11  13   0          0.02          8.34        34.68 o
 -10  13   0        468.60        492.46        36.40 o
  -9  13   0         64.89         30.30        31.36 o
  -8  13   0        212.83        270.70        30.44 o
  -7  13   0        134.00        115.70        30.43 o
  -6  13   0         24.76         11.48        30.77 o
  -5  13   0        608.59        647.93        32.14 o
  -4  13   0         27.63         44.94        29.97 o
  -3  13   0        694.95        687.69        33.60 o
  -2  13   0        361.43        393.36        33.01 o
  -1  13   0        559.87        519.02        34.19 o
   0  13   0         56.50         32.25        31.66 o
   1  13   0        233.22        250.74        36.15 o
   2  13   0          4.43         17.75        35.37 o
   3  13   0        110.03         77.23        39.09 o
 -11  14   0        199.76        202.75        36.18 o
 -10  14   0        122.25         60.27        33.11 o
  -9  14   0        193.18        199.19        35.21 o
  -8  14   0        255.85        311.97        48.99 o
  -7  14   0        180.22        134.84        33.21 o
  -6  14   0        121.33        109.35        38.23 o
  -5  14   0        225.67        210.94        33.93 o
  -4  14   0        390.91        440.86        32.26 o
  -3  14   0         23.55         63.80        33.28 o
  -2  14   0        374.38        383.85        60.91 o
  -1  14   0          0.36          8.05        32.89 o
   0  14   0        215.23        229.31        38.81 o
   1  14   0         31.48         51.50        35.39 o
  -9  15   0        243.36        236.23        37.80 o
  -8  15   0          3.96          6.00        35.70 o
  -7  15   0        531.86        546.66        37.78 o
  -6  15   0         12.42          0.43        33.82 o
  -5  15   0        407.70        348.10        43.33 o
  -4  15   0         38.83         94.97        36.80 o
  -3  15   0        286.28        285.56        52.91 o
  -2  15   0         15.24         20.72        34.79 o
   1 -15   1         94.64         70.42        36.92 o
   2 -15   1        162.73        170.65        34.52 o
   3 -15   1         51.37         52.00        53.08 o
   4 -15   1        332.16        319.46        34.65 o
   5 -15   1        186.73        153.18        40.57 o
   6 -15   1        169.69        232.41        33.28 o
   7 -15   1         23.81         35.44        33.53 o
   8 -15   1        269.59        329.37        45.64 o
   9 -15   1          0.47          6.26        35.53 o
  -1 -14   1        161.16        145.49        34.98 o
   0 -14   1          0.98          0.21        34.51 o
   1 -14   1        171.22        171.09        35.57 o
   2 -14   1         31.88         51.71        33.60 o
   3 -14   1        649.77        702.91        36.24 o
   4 -14   1        309.26        326.65        50.63 o
   5 -14   1        209.58        245.95        32.69 o
   6 -14   1        114.26         89.36        31.48 o
   7 -14   1        640.80        722.53        49.27 o
   8 -14   1         29.04         17.08        33.38 o
   9 -14   1        360.64        335.16        33.17 o
  10 -14   1        195.87        207.24        33.84 o
  11 -14   1        104.91        110.44        34.04 o
  -3 -13   1         10.25         16.18        38.31 o
  -2 -13   1        226.74        258.57        41.48 o
  -1 -13   1          0.03         17.37        34.54 o
   0 -13   1        250.01        255.46        31.35 o
   1 -13   1        216.61        206.94        30.61 o
   2 -13   1         13.28         10.26        30.69 o
   3 -13   1          2.98          3.24        29.97 o
   4 -13   1         97.00        141.34        37.22 o
   5 -13   1         46.68         66.95        27.29 o
   6 -13   1          3.24         31.66        28.76 o
   7 -13   1        136.95        143.27        30.38 o
   8 -13   1         46.61         85.45        61.89 o
   9 -13   1        631.75        606.14        79.50 o
  10 -13   1         52.28         58.48        33.11 o
  11 -13   1        320.35        272.16        35.83 o
  12 -13   1         11.63          6.83        38.53 o
  -4 -12   1         68.67         84.85        40.15 o
  -3 -12   1        284.17        309.02        36.73 o
  -2 -12   1         64.16         75.29        33.03 o
  -1 -12   1        245.17        288.33        36.03 o
   0 -12   1        477.36        481.97        37.25 o
   1 -12   1         21.71         17.33        29.69 o
   2 -12   1          3.74         14.84        30.16 o
   3 -12   1         22.42         55.72        28.06 o
   4 -12   1        505.16        537.81        29.08 o
   5 -12   1        792.31        865.29        56.50 o
   6 -12   1        303.71        344.63        28.02 o
   7 -12   1        155.07        196.50        28.43 o
   8 -12   1        514.58        535.85        33.31 o
   9 -12   1        218.87        223.58        30.56 o
  10 -12   1        492.11        534.41        32.84 o
  11 -12   1          0.99         29.57        30.57 o
  12 -12   1        163.09        181.04        64.26 o
  13 -12   1          0.44         28.46        36.17 o
  -6 -11   1        170.75        138.93        45.25 o
  -5 -11   1         59.04         23.23        39.11 o
  -4 -11   1         97.39        112.90        38.25 o
  -3 -11   1          4.03         47.69        36.10 o
  -2 -11   1        161.16        160.57        35.00 o
  -1 -11   1        156.88        143.19        27.98 o
   0 -11   1        155.68        136.44        29.82 o
   1 -11   1        246.06        247.98        30.61 o
   2 -11   1        178.33        170.75        26.76 o
   3 -11   1       2166.50       2165.29        90.40 o
   4 -11   1        244.71        246.64        26.34 o
   5 -11   1       1152.33       1140.77        91.06 o
   6 -11   1         42.10         37.33        25.99 o
   7 -11   1        659.36        644.09        28.44 o
   8 -11   1         24.98         24.63        27.90 o
   9 -11   1        578.85        529.69        30.99 o
  10 -11   1          6.17         31.90        30.32 o
  11 -11   1        481.50        484.29        59.68 o
  12 -11   1         54.40         95.13        33.35 o
  13 -11   1        297.35        334.37        34.96 o
  14 -11   1          4.76         15.96        36.19 o
  -7 -10   1         59.06         35.99        46.36 o
  -6 -10   1        163.19        179.81        40.12 o
  -5 -10   1         55.42         20.80        36.07 o
  -4 -10   1        190.40        201.01        31.39 o
  -3 -10   1         47.76         82.19        28.58 o
  -2 -10   1         20.54         17.97        28.53 o
  -1 -10   1         41.61         67.64        33.68 o
   0 -10   1       1052.11        986.97        32.18 o
   1 -10   1        165.90        162.84        27.89 o
   2 -10   1       3738.87       3640.11        50.98 o
   3 -10   1         78.11         85.80        25.89 o
   4 -10   1       1707.66       1653.30        31.77 o
   5 -10   1          7.93          8.89        24.68 o
   6 -10   1        243.51        275.10        25.84 o
   7 -10   1         67.91         81.38        26.04 o
   8 -10   1         84.98        112.71        27.45 o
   9 -10   1          2.08         14.56        29.70 o
  10 -10   1        425.88        398.58        34.25 o
  11 -10   1        298.72        343.68        30.66 o
  12 -10   1        253.10        209.26        33.78 o
  13 -10   1        319.51        362.66        37.44 o
  14 -10   1         60.76         27.43        37.97 o
  -8  -9   1         11.61          6.52        54.99 o
  -7  -9   1        274.12        261.54        44.95 o
  -6  -9   1          5.80          3.49        38.41 o
  -5  -9   1        697.34        761.37        41.07 o
  -4  -9   1        207.94        215.80        29.78 o
  -3  -9   1        292.58        278.50        33.37 o
  -2  -9   1        153.71        120.41        32.25 o
  -1  -9   1        756.19        799.51        30.65 o
   0  -9   1        893.89        888.54        29.99 o
   1  -9   1       4426.67       4131.90       182.90 o
   2  -9   1         10.16         40.71        24.46 o
   3  -9   1       1608.32       1519.06        52.91 o
   4  -9   1       1226.22       1336.75        31.70 o
   5  -9   1        237.51        260.58        24.95 o
   6  -9   1        945.56        937.21        31.14 o
   7  -9   1        252.41        286.60        26.76 o
   8  -9   1        961.90        899.85        63.91 o
   9  -9   1        994.52        961.23        33.48 o
  10  -9   1        639.27        597.87        31.65 o
  11  -9   1       1160.85       1181.55        35.51 o
  12  -9   1       1272.06       1268.86        40.08 o
  13  -9   1         52.15         92.22        34.63 o
  14  -9   1        153.27        161.04        39.04 o
  -8  -8   1        355.41        379.64        54.04 o
  -7  -8   1        116.48        109.69        41.89 o
  -6  -8   1        699.20        807.83        40.93 o
  -5  -8   1         42.53         50.54        36.80 o
  -4  -8   1        106.21        137.80        33.35 o
  -3  -8   1        919.01        888.07        33.64 o
  -2  -8   1       2390.25       2432.18        54.76 o
  -1  -8   1         82.90         63.29        26.09 o
   0  -8   1       1407.63       1524.30        35.82 o
   1  -8   1       1296.90       1538.24        32.07 o
   2  -8   1        508.28        588.40        29.73 o
   3  -8   1       2257.37       2327.33        35.65 o
   4  -8   1          3.18         13.96        25.53 o
   5  -8   1       1201.18        991.14        29.20 o
   6  -8   1         11.34         37.09        24.56 o
   7  -8   1       1222.94       1174.03        65.52 o
   8  -8   1         81.66         61.96        26.95 o
   9  -8   1       2170.84       2322.70        51.26 o
  10  -8   1          6.35         22.50        30.64 o
  11  -8   1       5287.12       5449.49        65.59 o
  12  -8   1        190.75        178.80        37.23 o
  13  -8   1        394.03        395.02        36.25 o
  14  -8   1        125.71        114.45        40.38 o
  -8  -7   1        113.58        130.27        82.05 o
  -7  -7   1        595.16        641.49        47.38 o
  -6  -7   1        110.22         35.03        42.10 o
  -5  -7   1         77.00         70.90        33.14 o
  -4  -7   1        323.46        278.99        32.43 o
  -3  -7   1          7.41          2.15        29.40 o
  -2  -7   1       2489.40       2493.18        40.89 o
  -1  -7   1          5.04          8.90        29.94 o
   0  -7   1       6284.75       5598.27       176.82 o
   1  -7   1        187.02        128.00        28.50 o
   2  -7   1       6855.48       6681.05       289.23 o
   3  -7   1        191.28        148.59        30.24 o
   4  -7   1       1056.64        859.92        30.69 o
   5  -7   1        811.07        941.11        44.76 o
   6  -7   1       2146.44       1985.32       141.94 o
   7  -7   1        229.57        167.28        26.52 o
   8  -7   1       3655.04       3710.88        92.15 o
   9  -7   1          3.10         24.33        28.76 o
  10  -7   1       2276.19       2207.33        37.48 o
  11  -7   1        301.10        238.03        34.88 o
  12  -7   1        317.18        308.93        34.83 o
  13  -7   1        446.01        396.44        66.85 o
  14  -7   1         21.82         27.72        43.31 o
  15  -7   1        261.64        220.08        51.44 o
  -8  -6   1        151.95        184.23       110.35 o
  -7  -6   1         13.82         22.37        45.84 o
  -6  -6   1        878.58        833.22        51.44 o
  -5  -6   1        410.38        405.28        36.50 o
  -4  -6   1        102.35         82.88        31.09 o
  -3  -6   1        309.68        317.54        27.90 o
  -2  -6   1        214.08        231.74        30.41 o
  -1  -6   1        548.20        447.55        34.39 o
   0  -6   1         98.91         66.50        30.14 o
   1  -6   1       3385.91       3216.35        41.57 o
   2  -6   1       1058.40        886.90        31.18 o
   3  -6   1       4036.19       3394.72       119.58 o
   4  -6   1       3847.59       4321.04        76.35 o
   5  -6   1       4488.69       3820.51       145.51 o
   6  -6   1        266.89        285.18        27.52 o
   7  -6   1      10478.98      11158.20       195.41 o
   8  -6   1       8441.19       8795.63       119.75 o
   9  -6   1       1261.31       1198.09        33.65 o
  10  -6   1         29.64         41.65        31.92 o
  11  -6   1        268.69        251.69        35.19 o
  12  -6   1       1778.70       1820.06        66.74 o
  13  -6   1         13.41         16.08        36.49 o
  14  -6   1        468.45        384.18        50.10 o
  15  -6   1          2.80          8.11        83.73 o
  -7  -5   1        696.13        639.56        58.53 o
  -6  -5   1       2607.26       2865.29        86.24 o
  -5  -5   1       1071.56       1063.57        43.14 o
  -4  -5   1       4148.70       4330.60        56.17 o
  -3  -5   1       1899.58       1923.69        42.23 o
  -2  -5   1       8002.84       7515.74       100.18 o
  -1  -5   1        502.61        539.93        31.19 o
   0  -5   1       1622.65       1279.59        34.32 o
   1  -5   1        110.63         94.55        26.95 o
   2  -5   1        290.63        137.10        55.95 o
   3  -5   1       8124.58       7562.31       866.16 o
   4  -5   1       4753.04       4938.73       139.08 o
   5  -5   1       8490.73       9054.98       271.38 o
   6  -5   1       3943.89       4067.48       242.02 o
   7  -5   1       7745.35       7697.02        77.65 o
   8  -5   1        100.00        130.49        29.24 o
   9  -5   1       1429.57       1373.86        68.07 o
  10  -5   1        370.91        414.02        36.33 o
  11  -5   1         97.61        107.26        36.88 o
  12  -5   1        572.18        510.85        43.71 o
  13  -5   1        443.92        436.11        50.28 o
  14  -5   1        362.89        280.25        91.90 o
  -7  -4   1        244.96        330.99       129.71 o
  -6  -4   1        510.06        445.29        49.82 o
  -5  -4   1        165.13        144.21        38.70 o
  -4  -4   1       2909.69       2824.19        52.35 o
  -3  -4   1        164.62        266.26        93.06 o
  -2  -4   1        595.10        498.14        34.78 o
  -1  -4   1         58.50         29.12        29.95 o
   0  -4   1        767.79        808.89        32.19 o
   1  -4   1       1730.51       1278.71        52.80 o
   2  -4   1       3418.50       4059.22        64.51 o
   3  -4   1         43.35         19.97        28.92 o
   4  -4   1      16505.84      13567.08       276.23 o
   5  -4   1        443.27        379.65        31.38 o
   6  -4   1      10064.86       9848.86       145.96 o
   7  -4   1        230.59        160.43        30.72 o
   8  -4   1       2387.94       2351.27        44.34 o
   9  -4   1         77.58         62.48        35.26 o
  10  -4   1       1307.42       1365.52        44.85 o
  11  -4   1        158.81        115.02        45.92 o
  12  -4   1         86.08        133.65        47.84 o
  13  -4   1        199.72        162.20        71.23 o
  -6  -3   1        777.56        745.03        70.11 o
  -5  -3   1       4411.12       4509.24        90.37 o
  -4  -3   1       1540.11       1338.14        49.59 o
  -3  -3   1       3643.02       3927.37        60.66 o
  -2  -3   1       3444.47       3310.25        51.34 o
  -1  -3   1       2217.07       2412.20        48.78 o
   0  -3   1        443.85        436.41        39.52 o
   1  -3   1         11.72          6.06        25.90 o
   2  -3   1        700.70        716.98        80.90 o
   3  -3   1      37245.67      34207.62      2776.66 o
   4  -3   1      25911.91      24562.53       431.25 o
   5  -3   1       1916.37       1524.18        65.14 o
   6  -3   1       1397.65       1403.44        41.11 o
   7  -3   1       5663.19       5428.66        61.84 o
   8  -3   1        647.74        596.87        41.21 o
   9  -3   1       1134.85       1038.76        44.91 o
  10  -3   1       1084.27       1022.59        56.96 o
  11  -3   1        323.80        306.52        62.57 o
  -5  -2   1         14.24         10.91        59.21 o
  -4  -2   1       2237.42       2074.73        67.50 o
  -3  -2   1        620.94        487.32        43.09 o
  -2  -2   1      14325.70      13763.26       123.23 o
  -1  -2   1       7067.97       6433.98       201.91 o
   0  -2   1      17501.54      18367.89       128.84 o
   1  -2   1       4193.77       4208.87       164.90 o
   2  -2   1      79517.85      79225.51      1616.34 o
   3  -2   1      14275.87      16113.36       687.98 o
   4  -2   1        653.78        650.07        38.22 o
   5  -2   1       2208.72       2651.78        64.89 o
   6  -2   1       3039.03       3059.00        68.98 o
   7  -2   1        782.34        773.30        46.70 o
   8  -2   1         77.53         29.53        46.52 o
   9  -2   1       1195.61       1187.35        64.72 o
  -3  -1   1         32.18         30.17        47.30 o
  -2  -1   1        684.87        902.25       123.95 o
  -1  -1   1      10445.05      10222.12       307.19 o
   0  -1   1      10509.27      12491.99      1091.65 o
   1  -1   1       2770.57       3762.95       268.37 o
   2  -1   1        736.77       1305.06       115.87 o
   3  -1   1       2884.96       3426.69        91.06 o
   4  -1   1       5330.16       4309.50       154.17 o
   5  -1   1        819.67        791.75        57.54 o
   6  -1   1          6.89         56.38        44.34 o
   7  -1   1        107.45         90.88        64.78 o
  -5   0   1        204.88        170.46        57.68 o
  -4   0   1        495.78        433.86        54.14 o
  -3   0   1        192.25        309.34        53.55 o
  -2   0   1       5662.84       5764.35       126.67 o
  -1   0   1      30893.38      32174.87      1875.41 o
   1   0   1       1553.04       1744.75        88.13 o
   2   0   1        176.95        352.63        59.47 o
   3   0   1       4484.77       3343.60       242.34 o
   4   0   1        824.79        821.36        74.89 o
  -8   1   1       3102.75       2909.02       155.29 o
  -7   1   1        587.89        553.61        51.06 o
  -6   1   1       2125.60       1974.86        57.56 o
  -5   1   1         96.05        144.49        37.23 o
  -4   1   1        658.84        761.81        36.17 o
  -3   1   1       7568.26       7545.45       109.79 o
  -2   1   1       1595.62       1904.43        92.74 o
  -1   1   1      43492.65      46324.46       296.85 o
   0   1   1      11921.98      13333.54       117.69 o
   1   1   1      17249.53      16715.71       352.69 o
   2   1   1      59024.95      57091.82       272.64 o
   3   1   1        348.48        428.28        50.85 o
   4   1   1       2463.05       2219.13        89.13 o
 -10   2   1         19.09         63.17        55.34 o
  -9   2   1       1803.12       1575.63        82.89 o
  -8   2   1         26.24         56.47        37.55 o
  -7   2   1       2116.01       1962.80        49.27 o
  -6   2   1        737.50        851.90        42.21 o
  -5   2   1       2592.45       2380.45        43.96 o
  -4   2   1        159.11        235.89        39.84 o
  -3   2   1          2.34          2.29        30.26 o
  -2   2   1          9.96         11.35        34.79 o
  -1   2   1       1138.07       1002.06        43.96 o
   0   2   1       1628.49       1457.91        49.61 o
   1   2   1       6829.54       7084.80        86.66 o
   2   2   1      25590.21      25517.41       559.70 o
   3   2   1       5728.78       5678.38       196.14 o
   4   2   1       3866.11       3698.48       100.85 o
   5   2   1        449.61        453.91        55.84 o
 -12   3   1        498.62        432.61        69.25 o
 -11   3   1        201.74        231.27        49.04 o
 -10   3   1        926.45        944.39        48.12 o
  -9   3   1        625.90        830.35        64.40 o
  -8   3   1       1199.58       1071.68        39.34 o
  -7   3   1        909.41        929.66        38.45 o
  -6   3   1       1024.35        941.85        48.26 o
  -5   3   1       5009.74       4426.22        47.39 o
  -4   3   1        255.47        286.29        28.88 o
  -3   3   1       3842.37       3121.93        45.37 o
  -2   3   1       2230.32       2774.35       187.41 o
  -1   3   1       5448.71       5417.04       175.63 o
   0   3   1      12358.88      12076.15       574.31 o
   1   3   1      11667.44      11892.01       103.15 o
   2   3   1        829.50       1143.83        34.82 o
   3   3   1      20298.49      22325.07       118.50 o
   4   3   1          1.98          0.77        36.31 o
   5   3   1       1193.44       1125.20        74.43 o
   6   3   1        136.87        110.14        55.78 o
 -13   4   1        141.50         85.54        52.85 o
 -12   4   1        291.97        319.18        56.61 o
 -11   4   1          9.36          0.14        41.07 o
 -10   4   1        231.73        281.51        37.80 o
  -9   4   1       1932.97       2027.13        43.66 o
  -8   4   1        345.81        334.46        33.64 o
  -7   4   1       1500.82       1571.43        70.38 o
  -6   4   1        845.35        893.22        36.61 o
  -5   4   1         45.53         92.41        31.21 o
  -4   4   1       1605.94       1521.11        92.71 o
  -3   4   1       3226.92       2765.04       260.02 o
  -2   4   1        495.64        538.27        29.08 o
  -1   4   1        210.31        158.82        27.47 o
   0   4   1       3966.69       3869.84        45.04 o
   1   4   1       2854.10       2799.08        41.43 o
   2   4   1       7810.68       8821.86       126.43 o
   3   4   1       6287.90       5787.95        61.96 o
   4   4   1       1887.90       1768.89        48.57 o
   5   4   1       1297.83       1190.79        48.72 o
   6   4   1       1571.86       1555.92        77.79 o
   7   4   1          6.41          7.36        60.46 o
 -15   5   1        405.56        343.09        79.90 o
 -14   5   1          8.05          4.94        51.26 o
 -13   5   1        194.50        236.38        43.59 o
 -12   5   1          2.48          7.65        36.79 o
 -11   5   1          1.57         12.11        34.57 o
 -10   5   1         51.54         88.26        33.06 o
  -9   5   1       1047.91       1027.04        52.38 o
  -8   5   1        154.55        201.77        39.35 o
  -7   5   1       2527.44       2500.44       106.13 o
  -6   5   1        206.37        232.83        30.45 o
  -5   5   1       9073.88       9514.97       145.26 o
  -4   5   1         31.80         52.66        27.28 o
  -3   5   1        705.53        601.74        42.67 o
  -2   5   1       2061.15       1898.50        41.55 o
  -1   5   1        168.88        153.50        27.52 o
   0   5   1       1997.80       1823.15        36.62 o
   1   5   1       5903.81       6117.42       132.79 o
   2   5   1        637.00        546.29        31.11 o
   3   5   1        252.47        309.73        29.39 o
   4   5   1       1293.13       1453.25        43.25 o
   5   5   1        237.66        256.72        36.88 o
   6   5   1         71.90         91.69        39.65 o
   7   5   1        227.42        250.75        53.91 o
 -15   6   1          0.44          5.47        51.81 o
 -14   6   1        238.96        254.46        46.35 o
 -13   6   1         81.22         79.82        37.90 o
 -12   6   1        347.60        384.64        37.91 o
 -11   6   1         60.30         34.98        29.99 o
 -10   6   1        701.10        687.95        35.23 o
  -9   6   1          9.78         11.39        27.01 o
  -8   6   1        769.15        677.78        28.54 o
  -7   6   1        246.49        257.11        30.96 o
  -6   6   1         57.80         56.12        28.03 o
  -5   6   1        325.52        206.11        29.06 o
  -4   6   1       3388.01       3251.36        84.98 o
  -3   6   1       3801.99       3279.47        75.34 o
  -2   6   1       2397.93       2009.81        38.57 o
  -1   6   1       2486.09       2297.73        39.49 o
   0   6   1       1913.91       1604.62        34.78 o
   1   6   1        902.93        792.94        31.70 o
   2   6   1        722.36        631.17        28.94 o
   3   6   1       3601.77       3504.01        43.26 o
   4   6   1          1.33         16.27        33.70 o
   5   6   1         38.83         21.21        34.37 o
   6   6   1       2056.41       1961.64        78.62 o
   7   6   1       2328.07       2022.28        90.02 o
   8   6   1         33.55         75.44        62.75 o
 -15   7   1         77.18         47.70        48.87 o
 -14   7   1         21.46          9.92        40.99 o
 -13   7   1        303.32        296.43        40.44 o
 -12   7   1          8.67          7.64        34.81 o
 -11   7   1        711.02        679.70        31.87 o
 -10   7   1          3.57          0.42        26.59 o
  -9   7   1       1554.84       1808.39        34.67 o
  -8   7   1        728.85        750.50        30.37 o
  -7   7   1       3336.72       3402.93        37.26 o
  -6   7   1       1026.29        913.25        27.67 o
  -5   7   1       1034.79        774.52        31.23 o
  -4   7   1       2242.96       2004.81        35.15 o
  -3   7   1       2572.32       2266.96        91.69 o
  -2   7   1       2495.81       2786.42        39.56 o
  -1   7   1        610.04        610.69        30.46 o
   0   7   1         41.92         36.66        24.96 o
   1   7   1         96.39        123.79        36.34 o
   2   7   1        556.19        551.47        37.11 o
   3   7   1        501.85        525.60        35.35 o
   4   7   1        491.61        439.08        34.14 o
   5   7   1        180.69        130.68        36.10 o
   6   7   1       1437.69       1534.84       123.60 o
   7   7   1         56.70         81.21        64.44 o
   8   7   1        428.43        451.99        58.69 o
 -14   8   1        136.55        132.97        38.69 o
 -13   8   1         72.71         91.08        34.60 o
 -12   8   1        225.43        205.86        36.30 o
 -11   8   1        612.18        643.68        31.55 o
 -10   8   1       1827.29       1946.40        97.49 o
  -9   8   1        129.29        117.77        27.70 o
  -8   8   1         27.90         44.67        27.23 o
  -7   8   1       2240.09       2058.43        70.13 o
  -6   8   1         23.84         16.49        22.24 o
  -5   8   1       1107.36       1106.81        38.72 o
  -4   8   1        118.38        118.47        24.46 o
  -3   8   1       1639.31       1787.58        57.45 o
  -2   8   1        176.27        148.92        25.97 o
  -1   8   1       2737.83       2840.16        35.73 o
   0   8   1          0.27          7.31        24.53 o
   1   8   1       1284.27       1256.07        46.72 o
   2   8   1         40.85         62.76        26.61 o
   3   8   1       2163.97       2033.65        51.86 o
   4   8   1        147.48        219.22        32.86 o
   5   8   1        389.69        450.54        36.70 o
   6   8   1         95.68        122.92        37.45 o
   7   8   1        472.37        426.17        45.55 o
   8   8   1        113.73         90.73        52.11 o
 -14   9   1        205.47        193.31        42.25 o
 -13   9   1        142.26        181.00        35.92 o
 -12   9   1        488.16        482.41        36.09 o
 -11   9   1        340.18        336.88        35.80 o
 -10   9   1        388.34        339.03        30.81 o
  -9   9   1       1107.68       1003.48        34.46 o
  -8   9   1        630.73        541.53        31.35 o
  -7   9   1         11.59         15.78        25.84 o
  -6   9   1        287.60        295.91        27.08 o
  -5   9   1         32.47         33.64        25.12 o
  -4   9   1       1297.68       1289.99        51.02 o
  -3   9   1       2123.64       1973.80        32.74 o
  -2   9   1        549.06        535.87        27.45 o
  -1   9   1       2513.25       2404.27       166.44 o
   0   9   1        581.61        574.01        29.87 o
   1   9   1       1204.25       1132.17        47.94 o
   2   9   1       2119.03       2083.41        37.11 o
   3   9   1       1293.30       1446.57        46.27 o
   4   9   1        103.18        144.57        39.10 o
   5   9   1        266.50        233.88        38.24 o
   6   9   1        171.09        151.05        42.16 o
   7   9   1        233.08        204.78        46.69 o
 -14  10   1         14.11          0.21        34.15 o
 -13  10   1        384.26        390.66        39.73 o
 -12  10   1         11.92         11.99        39.42 o
 -11  10   1        466.85        417.46        52.07 o
 -10  10   1        309.97        363.43        31.17 o
  -9  10   1       1132.79       1142.73        45.32 o
  -8  10   1         92.77        172.43        45.78 o
  -7  10   1       2448.53       2609.73        46.51 o
  -6  10   1       1373.00       1343.20        29.87 o
  -5  10   1        806.56        821.75        32.01 o
  -4  10   1        290.23        268.17        26.33 o
  -3  10   1       3895.42       3893.65       120.70 o
  -2  10   1        385.87        389.08        36.55 o
  -1  10   1        153.49        170.63        28.39 o
   0  10   1       1310.81       1280.78        66.67 o
   1  10   1        896.50        881.62        33.62 o
   2  10   1       1351.00       1432.86        77.12 o
   3  10   1          0.24         22.88        30.66 o
   4  10   1        459.24        427.47        37.70 o
   5  10   1          1.09         21.72        38.51 o
   6  10   1         72.59         41.18        40.96 o
 -13  11   1         81.60         41.68        35.44 o
 -12  11   1        253.48        218.25        35.89 o
 -11  11   1        111.96        106.64        33.46 o
 -10  11   1        353.25        386.08        34.02 o
  -9  11   1        370.11        377.29        31.30 o
  -8  11   1        750.52        846.00        33.35 o
  -7  11   1       1486.28       1369.16        36.66 o
  -6  11   1          0.97          1.12        25.50 o
  -5  11   1        920.25        904.65        30.27 o
  -4  11   1          4.30         38.33        24.88 o
  -3  11   1        373.95        365.09        26.91 o
  -2  11   1          8.69         20.47        27.01 o
  -1  11   1       2251.34       2158.90       162.80 o
   0  11   1        112.40        112.26        31.19 o
   1  11   1       1538.26       1569.66        40.00 o
   2  11   1         11.09          0.00        31.38 o
   3  11   1        690.99        708.07        44.97 o
   4  11   1         96.13         93.61        35.72 o
   5  11   1         63.41         26.96        41.04 o
 -13  12   1         51.80         51.31        34.22 o
 -12  12   1        151.31        137.84        35.26 o
 -11  12   1        167.39        143.41        34.42 o
 -10  12   1        595.23        561.09        32.04 o
  -9  12   1        224.05        200.10        33.20 o
  -8  12   1       2102.31       2191.69       133.66 o
  -7  12   1          1.94          0.35        28.06 o
  -6  12   1        883.13        895.86        35.33 o
  -5  12   1         53.10         58.39        26.02 o
  -4  12   1          3.80         20.71        26.66 o
  -3  12   1         44.11         50.13        29.38 o
  -2  12   1        329.19        325.94        59.37 o
  -1  12   1        251.95        276.37        31.82 o
   0  12   1        252.44        297.57        33.06 o
   1  12   1        252.47        188.90        33.16 o
   2  12   1        455.18        411.32        37.24 o
   3  12   1        358.72        325.73        38.12 o
   4  12   1         62.66         34.84        40.54 o
 -12  13   1          6.39          3.07        36.91 o
 -11  13   1        483.08        511.42        35.91 o
 -10  13   1          9.61          6.48        35.09 o
  -9  13   1        710.85        735.94        58.53 o
  -8  13   1        130.97        105.46        30.91 o
  -7  13   1        637.08        655.02        34.32 o
  -6  13   1        474.63        479.44        31.83 o
  -5  13   1        219.86        227.80        29.36 o
  -4  13   1        888.58        924.25        70.48 o
  -3  13   1        294.93        269.92        32.07 o
  -2  13   1        346.27        356.99        50.49 o
  -1  13   1        428.24        441.86        37.74 o
   0  13   1        395.75        410.64        78.69 o
   1  13   1         50.41         84.18        36.08 o
   2  13   1        170.08        185.23        37.86 o
 -11  14   1        101.59         87.76        34.17 o
 -10  14   1        281.24        273.10        35.38 o
  -9  14   1         38.97          0.14        35.25 o
  -8  14   1        141.96        168.60        33.53 o
  -7  14   1        199.99        236.88        59.02 o
  -6  14   1         13.35         24.16        33.70 o
  -5  14   1        232.37        226.18        35.63 o
  -4  14   1        111.15         84.59        31.20 o
  -3  14   1        305.37        333.32        42.21 o
  -2  14   1         70.07        123.93        35.56 o
  -1  14   1        540.28        576.01        45.29 o
   0  14   1          5.53          0.21        35.09 o
  -8  15   1        342.02        343.43        38.78 o
  -7  15   1         19.36         13.27        35.43 o
  -6  15   1        288.02        359.40        37.91 o
  -5  15   1          1.45         22.12        33.81 o
  -4  15   1        147.07        170.02        47.59 o
  -3  15   1          6.20          3.08        34.49 o
   5 -16   2          2.04         26.73        36.40 o
   6 -16   2        181.81        134.49        39.74 o
   1 -15   2         35.79         35.13        35.71 o
   2 -15   2         65.13         33.28        34.11 o
   3 -15   2         87.77        119.56        35.07 o
   4 -15   2         90.62         54.66        34.83 o
   5 -15   2          8.18          0.14        34.62 o
   6 -15   2          0.15         28.28        33.23 o
   7 -15   2        261.85        290.74        35.31 o
   8 -15   2          0.03         43.15        36.48 o
   9 -15   2        192.95        204.93        36.94 o
  10 -15   2          0.16         18.00        35.31 o
  -2 -14   2        261.19        224.29        63.77 o
  -1 -14   2         66.15         67.82        43.89 o
   0 -14   2        143.62        139.12        34.76 o
   1 -14   2         37.07         25.06        31.97 o
   2 -14   2        302.83        327.30        32.81 o
   3 -14   2          5.25          9.66        33.21 o
   4 -14   2         10.59         37.97        30.79 o
   5 -14   2        191.22        218.07        31.75 o
   6 -14   2        454.23        498.25        33.33 o
   7 -14   2         13.52         18.66        31.88 o
   8 -14   2        231.66        223.67        56.57 o
   9 -14   2         17.68         22.65        29.80 o
  10 -14   2        262.05        291.09        34.52 o
  11 -14   2          8.53         18.64        33.46 o
  -3 -13   2        259.40        259.87        38.80 o
  -2 -13   2         25.17         45.66        32.54 o
  -1 -13   2        155.31        171.55        35.68 o
   0 -13   2          4.37         12.31        31.13 o
   1 -13   2         40.88         20.78        30.15 o
   2 -13   2          0.17          5.65        29.11 o
   3 -13   2         31.02          7.80        30.29 o
   4 -13   2         24.16         21.53        29.35 o
   5 -13   2        505.29        545.90        34.00 o
   6 -13   2        448.23        465.54        32.71 o
   7 -13   2        189.26        227.53        30.56 o
   8 -13   2        919.52        925.15        81.38 o
   9 -13   2        556.44        510.12        65.03 o
  10 -13   2        226.95        199.56        34.00 o
  11 -13   2        151.11        153.03        33.03 o
  12 -13   2        141.47        126.63        35.85 o
  -5 -12   2         17.89         37.23        38.19 o
  -4 -12   2        346.88        354.64        38.48 o
  -3 -12   2         26.96         17.93        35.69 o
  -2 -12   2        571.61        535.85        37.25 o
  -1 -12   2        186.40        186.15        31.47 o
   0 -12   2         23.78         29.73        29.51 o
   1 -12   2        169.89        137.90        33.20 o
   2 -12   2        257.86        334.55        29.87 o
   3 -12   2         88.09         94.83        26.83 o
   4 -12   2        224.05        256.09        27.82 o
   5 -12   2         80.28         68.11        27.08 o
   6 -12   2        216.40        237.28        27.61 o
   7 -12   2        142.10        151.67        30.95 o
   8 -12   2         17.01          0.63        30.10 o
   9 -12   2        195.50        189.33        30.86 o
  10 -12   2         22.21         21.09        29.67 o
  11 -12   2        255.89        262.62        32.23 o
  12 -12   2          6.44          0.00        33.06 o
  13 -12   2        335.69        299.99        36.37 o
  -6 -11   2         38.07         22.33        43.81 o
  -5 -11   2        127.48        176.30        38.24 o
  -4 -11   2        112.18         60.93        38.02 o
  -3 -11   2        583.15        589.70        57.69 o
  -2 -11   2        323.14        360.15        35.73 o
  -1 -11   2          9.24         32.11        28.47 o
   0 -11   2         19.24         19.51        29.17 o
   1 -11   2        639.61        673.82        30.79 o
   2 -11   2       1954.10       2041.39       119.26 o
   3 -11   2          2.90         22.11        25.64 o
   4 -11   2        887.06       1008.70        46.23 o
   5 -11   2        130.76        153.68        26.64 o
   6 -11   2       1382.48       1353.78        69.68 o
   7 -11   2        145.59        145.86        28.06 o
   8 -11   2         44.25         84.25        27.85 o
   9 -11   2         38.14         57.52        31.55 o
  10 -11   2        848.85        828.15        34.81 o
  11 -11   2          2.97         15.45        33.87 o
  12 -11   2        722.92        770.28        37.87 o
  13 -11   2         12.43         24.77        33.83 o
  14 -11   2        284.96        248.28        42.52 o
  -7 -10   2        323.76        345.50        53.99 o
  -6 -10   2        248.42        239.72        39.34 o
  -5 -10   2        253.33        260.41        34.46 o
  -4 -10   2        439.99        440.81        39.53 o
  -3 -10   2         54.19         77.47        30.89 o
  -2 -10   2        307.63        309.78        31.56 o
  -1 -10   2          3.55          0.00        29.15 o
   0 -10   2        754.55        722.73        60.87 o
   1 -10   2        196.33        256.41        27.75 o
   2 -10   2         14.84         12.49        26.78 o
   3 -10   2        858.38        929.89        85.75 o
   4 -10   2        567.03        543.23        74.54 o
   5 -10   2        595.85        543.09        26.91 o
   6 -10   2        374.77        363.95        26.93 o
   7 -10   2        589.18        595.75        28.43 o
   8 -10   2        386.18        455.32        28.98 o
   9 -10   2         77.28         87.83        32.92 o
  10 -10   2        311.23        366.07        32.73 o
  11 -10   2       1208.43       1177.20        37.08 o
  12 -10   2        832.35        838.13        39.72 o
  13 -10   2        470.26        422.54        40.47 o
  14 -10   2        354.31        293.92        43.91 o
  -8  -9   2        337.49        322.69        54.71 o
  -7  -9   2         29.71          1.57        42.51 o
  -6  -9   2        533.92        516.31        40.00 o
  -5  -9   2        172.37        175.83        37.87 o
  -4  -9   2          8.49         19.01        33.31 o
  -3  -9   2         12.46          9.38        27.83 o
  -2  -9   2        975.26        862.33        34.22 o
  -1  -9   2        309.12        267.69        28.65 o
   0  -9   2       2806.29       2936.14        37.51 o
   1  -9   2        468.01        342.74        26.39 o
   2  -9   2       2932.21       2938.37        94.73 o
   3  -9   2        343.28        253.28        29.39 o
   4  -9   2       1770.30       1897.48        34.07 o
   5  -9   2        309.79        292.82        26.13 o
   6  -9   2        885.12        816.13        59.93 o
   7  -9   2        312.38        340.49        27.67 o
   8  -9   2        661.37        707.44        32.29 o
   9  -9   2         30.95          1.68        32.23 o
  10  -9   2        721.55        792.39        33.13 o
  11  -9   2       2650.55       2579.24        40.50 o
  12  -9   2         32.55          8.40        37.19 o
  13  -9   2        272.79        276.52        36.43 o
  14  -9   2          1.37          0.21        40.71 o
  -8  -8   2          0.05          5.24        50.60 o
  -7  -8   2        631.54        630.69        46.15 o
  -6  -8   2        162.83        189.65        36.93 o
  -5  -8   2         40.11         55.55        35.93 o
  -4  -8   2         28.38          9.81        32.32 o
  -3  -8   2        239.18        275.11        48.89 o
  -2  -8   2        224.52        210.95        29.98 o
  -1  -8   2         33.54         32.27        24.85 o
   0  -8   2       1016.83        823.15        30.23 o
   1  -8   2       2324.93       2161.45        71.11 o
   2  -8   2       1536.90       1345.28        59.23 o
   3  -8   2       6838.93       6476.46       162.80 o
   4  -8   2          2.07          6.34        24.36 o
   5  -8   2       1260.02       1151.90        29.90 o
   6  -8   2       1766.15       1824.21        60.56 o
   7  -8   2          0.10          9.14        28.17 o
   8  -8   2       2186.40       2067.29        37.88 o
   9  -8   2         39.50         44.31        40.67 o
  10  -8   2       7308.15       7021.91        78.27 o
  11  -8   2          1.15          0.21        29.79 o
  12  -8   2        728.85        693.46        37.99 o
  13  -8   2          3.07          0.32        37.61 o
  14  -8   2        339.99        266.72        44.53 o
  -8  -7   2        549.49        475.84        54.71 o
  -7  -7   2        725.69        813.10        48.48 o
  -6  -7   2        190.55        154.57        40.35 o
  -5  -7   2       1141.59       1322.05        41.65 o
  -4  -7   2       2753.84       2864.58        47.77 o
  -3  -7   2       2290.69       2256.94        39.06 o
  -2  -7   2       1928.57       1728.95        41.37 o
  -1  -7   2        407.85        416.45        42.14 o
   0  -7   2       3202.05       2829.63        41.65 o
   1  -7   2        848.39        741.03        31.95 o
   2  -7   2       1018.30        854.83        34.07 o
   3  -7   2       4071.43       4417.74        65.90 o
   4  -7   2        274.95        261.40        28.21 o
   5  -7   2        510.13        561.41        27.61 o
   6  -7   2        787.14        651.47        32.11 o
   7  -7   2       1763.35       1905.81        43.78 o
   8  -7   2       3721.44       3604.98       150.96 o
   9  -7   2        789.67        781.00        32.88 o
  10  -7   2         22.35         43.38        32.71 o
  11  -7   2        709.18        766.86        35.29 o
  12  -7   2        558.03        557.74        46.16 o
  13  -7   2        544.59        532.77        41.91 o
  14  -7   2        257.63        246.53        46.47 o
  -8  -6   2        357.20        469.75        67.28 o
  -7  -6   2       1375.17       1553.26        86.73 o
  -6  -6   2        908.12        953.71        44.56 o
  -5  -6   2         19.71          4.22        33.12 o
  -4  -6   2       1173.20       1070.81        40.52 o
  -3  -6   2        750.23        687.88        30.63 o
  -2  -6   2       1910.54       1993.13        39.67 o
  -1  -6   2       2373.46       2500.50        41.18 o
   0  -6   2       1861.55       2001.61        40.81 o
   1  -6   2        177.70        114.25        28.09 o
   2  -6   2        572.12        653.44        30.91 o
   3  -6   2       1795.01       1669.32       141.80 o
   4  -6   2       6906.26       7366.45       522.34 o
   5  -6   2       1030.79        937.49        32.17 o
   6  -6   2       5237.11       4418.04       250.34 o
   7  -6   2       7860.20       8083.04        58.54 o
   8  -6   2       1086.96       1126.92        33.55 o
   9  -6   2         19.93         48.80        33.76 o
  10  -6   2         97.31        121.46        33.21 o
  11  -6   2         32.13         23.53        34.97 o
  12  -6   2        304.18        341.15        39.16 o
  13  -6   2        867.41        818.33        45.45 o
  14  -6   2         64.93         42.66        50.42 o
  -7  -5   2         98.01         74.69        53.31 o
  -6  -5   2        291.73        279.09        39.86 o
  -5  -5   2       2505.10       2319.52        49.45 o
  -4  -5   2        132.37        106.77        33.23 o
  -3  -5   2       3693.88       3652.03       116.29 o
  -2  -5   2        445.06        451.15        32.56 o
  -1  -5   2       2874.90       2640.33        43.86 o
   0  -5   2        387.75        427.31        29.99 o
   1  -5   2       6546.04       6533.85        55.11 o
   2  -5   2       7356.25       6001.99       425.58 o
   3  -5   2       3107.67       2652.31        38.42 o
   4  -5   2       5845.70       5997.54        57.18 o
   5  -5   2       2542.42       2387.62       128.91 o
   6  -5   2      13183.28      13331.19        73.26 o
   7  -5   2       2509.30       2861.40        96.80 o
   8  -5   2        734.30        638.19        35.31 o
   9  -5   2          1.83         17.56        33.27 o
  10  -5   2       1227.11       1081.09        41.69 o
  11  -5   2         27.16         11.42        38.42 o
  12  -5   2       1095.39        970.12        47.19 o
  13  -5   2        120.68        107.16        50.27 o
  14  -5   2        964.51        864.45       114.06 o
  -7  -4   2        649.98        678.26        64.70 o
  -6  -4   2        717.98        746.90        47.23 o
  -5  -4   2       1719.34       1702.39        50.79 o
  -4  -4   2       2831.71       3147.92        52.16 o
  -3  -4   2       5792.91       5500.31        64.26 o
  -2  -4   2       4080.04       4176.83        53.87 o
  -1  -4   2       2956.52       3095.64       100.64 o
   0  -4   2       5452.11       5626.54        52.61 o
   1  -4   2       1384.80       1468.89        42.13 o
   2  -4   2       2797.30       2808.62       114.69 o
   3  -4   2        258.94        242.83        50.91 o
   4  -4   2       4869.39       5111.18        93.20 o
   5  -4   2       3202.54       3811.26        53.74 o
   6  -4   2        917.42       1030.75        40.00 o
   7  -4   2       2143.80       2217.29        43.26 o
   8  -4   2         87.95         99.01        33.09 o
   9  -4   2       1171.47       1090.85        42.43 o
  10  -4   2        130.68        174.52        39.44 o
  11  -4   2        794.20        744.82        50.04 o
  12  -4   2        250.93        249.38        53.01 o
  -6  -3   2        685.52        618.73        57.66 o
  -5  -3   2        675.50        693.75        47.68 o
  -4  -3   2       1872.22       1644.39        51.07 o
  -3  -3   2          3.04         46.00        32.59 o
  -2  -3   2        759.84        668.01        32.69 o
  -1  -3   2          1.50          9.34        27.10 o
   0  -3   2       7346.10       7686.79       133.84 o
   1  -3   2         86.20         67.73        32.82 o
   2  -3   2       6242.25       5544.07       137.02 o
   3  -3   2      29471.67      25522.95       133.59 o
   4  -3   2       1060.38        555.56       101.48 o
   5  -3   2       3388.12       3106.92        52.03 o
   6  -3   2       7193.45       6916.79        68.86 o
   7  -3   2         31.06        118.20        36.67 o
   8  -3   2       1244.12       1347.98        49.34 o
   9  -3   2        231.39        275.86        40.59 o
  10  -3   2        944.25       1157.10        58.06 o
  11  -3   2        524.62        513.94        66.29 o
  -6  -2   2        912.50        839.72        77.86 o
  -5  -2   2       6299.61       5860.14       186.99 o
  -4  -2   2        208.33        300.08        42.69 o
  -3  -2   2       7992.23       7649.55        92.25 o
  -2  -2   2       1117.36       1204.09        46.58 o
  -1  -2   2         23.34        152.35        48.46 o
   0  -2   2        575.04        512.91        39.67 o
   1  -2   2       6626.42       5253.81        89.67 o
   2  -2   2       4889.04       4759.69      1158.36 o
   3  -2   2       6150.79       6892.77       584.96 o
   4  -2   2        250.69        194.21        29.91 o
   5  -2   2       2108.45       1963.87        45.12 o
   6  -2   2         70.36        137.08        39.61 o
   7  -2   2       1521.33       1389.20        49.88 o
   8  -2   2       1876.62       1870.53        61.80 o
   9  -2   2        568.02        636.58        60.53 o
  -6  -1   2       1084.97       1083.22        77.69 o
  -5  -1   2         54.45         58.68        45.16 o
  -4  -1   2       2605.08       2343.34        70.31 o
  -3  -1   2       4786.63       4850.63       209.07 o
  -2  -1   2        181.48        266.93        50.49 o
  -1  -1   2      33262.55      39474.68       211.79 o
   0  -1   2       6317.59       6345.45       124.05 o
   1  -1   2       4540.59       6742.85       172.03 o
   2  -1   2       3669.30       3092.83       244.92 o
   3  -1   2       8857.86       8051.32       324.39 o
   4  -1   2       1211.20       1157.46        51.40 o
   5  -1   2        374.33        189.13        41.13 o
   6  -1   2        197.83        244.90        44.11 o
   7  -1   2       3122.63       3085.75        83.61 o
  -7   0   2          5.65          2.67        54.82 o
  -6   0   2        320.57        218.03        46.47 o
  -5   0   2        378.84        387.64        47.94 o
  -4   0   2       1506.16       1459.07        50.05 o
  -3   0   2       4581.96       5284.07        80.91 o
  -2   0   2       1766.74       1380.60        63.00 o
  -1   0   2       1757.29       2360.51        97.67 o
   0   0   2       5166.20       4258.20       149.18 o
   1   0   2       7482.92       7276.25        92.43 o
   2   0   2          2.16          0.49        45.02 o
   3   0   2        153.46        108.12        35.52 o
   4   0   2       7057.80       6369.48       175.77 o
   5   0   2         46.01        134.53        61.57 o
   6   0   2        543.72        613.11        73.51 o
  -9   1   2        915.46        992.14        64.83 o
  -8   1   2        972.29        857.71        50.25 o
  -7   1   2        766.93        715.73        46.48 o
  -6   1   2        328.46        269.00        39.85 o
  -5   1   2       4728.47       4687.40        86.52 o
  -4   1   2       1138.75       1170.03        52.56 o
  -3   1   2      16863.08      15755.33       203.30 o
  -2   1   2       3515.92       3521.08       166.23 o
  -1   1   2        456.47       1007.57        81.63 o
   0   1   2      31215.24      30740.08       230.77 o
   1   1   2      25994.62      26767.53       204.56 o
   2   1   2      37125.42      34867.38       881.85 o
   3   1   2       7288.58       6762.19       155.29 o
   4   1   2         11.13         25.69        40.77 o
   5   1   2       4138.83       4275.28        84.65 o
 -11   2   2         46.82         11.72        64.72 o
 -10   2   2        528.16        589.42        52.57 o
  -9   2   2        149.57        173.17        39.13 o
  -8   2   2       2282.23       2421.14        73.80 o
  -7   2   2         26.26         50.70        32.61 o
  -6   2   2       5300.75       5565.93        61.66 o
  -5   2   2        458.40        397.96        31.60 o
  -4   2   2       1541.46       1456.07        33.79 o
  -3   2   2       1259.07       1035.82        33.90 o
  -2   2   2          5.02         82.20        31.58 o
  -1   2   2        398.40        634.90        34.14 o
   0   2   2       4870.93       4972.80       121.01 o
   1   2   2      11903.73      11904.76       999.12 o
   2   2   2      16210.20      17666.54       116.57 o
   3   2   2        950.92        769.19        56.05 o
   4   2   2       1698.37       1824.91       133.87 o
   5   2   2       2825.56       2804.09        67.51 o
   6   2   2         28.70          0.07        54.26 o
 -12   3   2        313.97        323.86        52.30 o
 -11   3   2        314.04        336.27        45.66 o
 -10   3   2         10.97         14.75        53.53 o
  -9   3   2       1812.37       1809.32        48.08 o
  -8   3   2        269.47        255.72        35.40 o
  -7   3   2       8527.00       8779.48        68.39 o
  -6   3   2        705.82        592.95        42.63 o
  -5   3   2       4655.78       4581.70        75.55 o
  -4   3   2       1070.34       1017.06        87.19 o
  -3   3   2        325.50        578.28        28.69 o
  -2   3   2       2148.07       2416.28       187.02 o
  -1   3   2        126.74         71.19        26.22 o
   0   3   2       2168.29       1984.04        32.93 o
   1   3   2        232.67        300.59        28.21 o
   2   3   2      11488.12      10532.68       393.58 o
   3   3   2       6007.71       5492.82       289.23 o
   4   3   2       7557.59       7487.53        75.95 o
   5   3   2         14.87          0.07        40.19 o
   6   3   2       1981.41       1899.08        60.23 o
   7   3   2         31.28         32.07        68.77 o
 -14   4   2        232.49        233.55        69.89 o
 -13   4   2         10.80          8.96        46.59 o
 -12   4   2         12.79         13.21        39.01 o
 -11   4   2         16.63         19.22        38.96 o
 -10   4   2       1159.67       1117.61        40.83 o
  -9   4   2        263.85        297.83        35.61 o
  -8   4   2        397.95        370.03        30.73 o
  -7   4   2       1662.59       1593.61        34.29 o
  -6   4   2       1910.34       2226.94       137.23 o
  -5   4   2       8097.95       7794.75       118.98 o
  -4   4   2       2085.70       2384.08        96.52 o
  -3   4   2       4541.55       4217.93        73.49 o
  -2   4   2       2214.38       2088.26        34.00 o
  -1   4   2       6284.80       5607.17        94.56 o
   0   4   2       5915.83       5812.42        77.30 o
   1   4   2       9139.17       8440.22        60.17 o
   2   4   2         59.53        286.31        62.13 o
   3   4   2       9486.95      10033.44       135.76 o
   4   4   2        645.28        646.64        38.13 o
   5   4   2       6669.58       6570.15        70.12 o
   6   4   2        617.11        541.85        43.80 o
   7   4   2        150.69        179.23        56.95 o
 -15   5   2         50.31         41.25        61.54 o
 -14   5   2         48.05         40.89        46.95 o
 -13   5   2        359.35        340.01        59.61 o
 -12   5   2        168.94        162.26        36.15 o
 -11   5   2        256.49        294.90        36.08 o
 -10   5   2        147.60        195.12        29.74 o
  -9   5   2        487.78        436.97        29.43 o
  -8   5   2       2455.06       2401.66        73.94 o
  -7   5   2       1457.41       1398.34        37.53 o
  -6   5   2       3698.23       3495.88        72.75 o
  -5   5   2        391.49        421.56        30.95 o
  -4   5   2       2876.29       2961.70        43.68 o
  -3   5   2        175.57        271.65        28.46 o
  -2   5   2       1657.14       1827.03        55.74 o
  -1   5   2        225.50        207.70        29.58 o
   0   5   2       2521.73       2888.55        42.98 o
   1   5   2         47.92          3.84        29.63 o
   2   5   2        607.54        661.61        35.21 o
   3   5   2       4929.24       4804.46       173.29 o
   4   5   2        574.69        539.51        35.00 o
   5   5   2       3971.14       4140.25        90.58 o
   6   5   2        438.90        393.40        59.61 o
   7   5   2       3252.89       3199.82        71.08 o
   8   5   2        223.45        335.56        80.28 o
 -15   6   2         25.50         22.59        51.02 o
 -14   6   2         99.62         45.78        63.67 o
 -13   6   2        345.41        352.13        39.68 o
 -12   6   2         70.43         84.14        37.48 o
 -11   6   2          4.64         46.01        32.72 o
 -10   6   2       1757.07       1628.78        34.89 o
  -9   6   2       1313.00       1332.47        35.32 o
  -8   6   2        222.91        207.90        27.67 o
  -7   6   2       1988.99       1932.89        33.33 o
  -6   6   2       1232.03       1184.08        32.20 o
  -5   6   2       2038.14       1945.07        99.70 o
  -4   6   2          6.05         45.76        27.60 o
  -3   6   2        939.43        934.62        38.58 o
  -2   6   2          2.81         14.22        28.59 o
  -1   6   2       3377.50       3416.01        42.20 o
   0   6   2       1009.90        943.21        30.59 o
   1   6   2        562.46        574.24        28.24 o
   2   6   2       1356.08       1311.66        34.17 o
   3   6   2        207.89        208.74        32.29 o
   4   6   2       2147.94       2328.04        45.56 o
   5   6   2        181.09        207.81        34.35 o
   6   6   2       2941.32       3025.53       109.90 o
   7   6   2         10.10         13.90        40.68 o
   8   6   2        326.59        302.14        57.17 o
 -15   7   2         15.09          0.00        67.93 o
 -14   7   2        343.65        375.97        40.22 o
 -13   7   2          8.80          4.12        36.59 o
 -12   7   2        670.41        728.59        40.13 o
 -11   7   2         37.66         20.75        33.20 o
 -10   7   2        635.91        616.76        31.01 o
  -9   7   2         50.24         55.51        29.31 o
  -8   7   2         25.50         37.98        26.46 o
  -7   7   2         62.63         35.71        25.84 o
  -6   7   2        159.10        216.92        24.68 o
  -5   7   2        449.01        446.74        27.53 o
  -4   7   2        417.04        391.62        26.77 o
  -3   7   2       2824.96       2716.03       116.71 o
  -2   7   2       1114.20       1236.50        31.28 o
  -1   7   2       3481.56       3595.07        44.03 o
   0   7   2         26.84         37.98        24.43 o
   1   7   2       3522.11       3469.85        38.30 o
   2   7   2        192.57        184.82        30.17 o
   3   7   2       2136.46       2235.61        37.08 o
   4   7   2         12.74          6.20        28.89 o
   5   7   2        695.36        795.49        39.31 o
   6   7   2         87.92         55.77        36.41 o
   7   7   2        308.50        280.59        46.79 o
   8   7   2          2.63          1.05        50.66 o
 -14   8   2         59.28         73.98        39.19 o
 -13   8   2        125.19        125.19        34.41 o
 -12   8   2        403.81        445.77        35.17 o
 -11   8   2        994.38        975.65        32.63 o
 -10   8   2         17.27         47.84        27.80 o
  -9   8   2         56.73         49.46        27.80 o
  -8   8   2        147.26        160.65        28.01 o
  -7   8   2        249.49        260.81        26.11 o
  -6   8   2       1427.33       1287.22        54.41 o
  -5   8   2       1957.59       2031.50        32.74 o
  -4   8   2       5656.58       5216.39        65.69 o
  -3   8   2         39.65         48.80        24.83 o
  -2   8   2       2481.43       2259.16       101.83 o
  -1   8   2        815.30        937.23        28.56 o
   0   8   2        687.12        591.88        33.41 o
   1   8   2          3.91         25.97        28.09 o
   2   8   2        297.60        302.01        27.62 o
   3   8   2        102.03         96.46        29.89 o
   4   8   2         31.20         16.14        30.13 o
   5   8   2        386.77        355.83        37.85 o
   6   8   2        139.86        144.62        38.88 o
   7   8   2        126.95        151.31        42.08 o
   8   8   2         52.78         40.91        51.07 o
 -14   9   2        108.75        145.45        44.94 o
 -13   9   2        225.03        178.33        35.78 o
 -12   9   2        159.58        104.78        38.81 o
 -11   9   2        170.36        161.29        32.49 o
 -10   9   2         20.21         19.46        28.06 o
  -9   9   2          5.34          9.18        27.80 o
  -8   9   2        410.46        459.48        28.93 o
  -7   9   2        347.58        368.41        47.91 o
  -6   9   2          0.08          6.93        25.62 o
  -5   9   2       5373.97       5175.36       399.34 o
  -4   9   2        216.10        269.23        25.49 o
  -3   9   2       3906.03       4048.85       165.88 o
  -2   9   2        459.80        515.57        36.13 o
  -1   9   2       2058.57       2059.84        34.29 o
   0   9   2        326.94        361.50        28.83 o
   1   9   2        885.16        822.04        38.02 o
   2   9   2        355.63        391.83        32.23 o
   3   9   2          8.59          4.37        28.02 o
   4   9   2        555.72        543.99        33.58 o
   5   9   2         81.72         81.46        36.17 o
   6   9   2        204.24        203.85        39.03 o
   7   9   2         80.73         91.55        64.65 o
 -14  10   2        143.26        170.27        37.03 o
 -13  10   2          0.63          6.60        34.89 o
 -12  10   2        285.61        348.05        37.47 o
 -11  10   2          9.18         39.97        32.39 o
 -10  10   2        664.59        661.25        36.90 o
  -9  10   2         91.21         79.27        29.73 o
  -8  10   2       1441.57       1487.51        32.94 o
  -7  10   2        138.87        128.42        26.36 o
  -6  10   2       1962.89       2086.38        32.94 o
  -5  10   2         70.58         91.36        26.12 o
  -4  10   2        794.69        811.35        59.23 o
  -3  10   2          2.69          1.19        24.91 o
  -2  10   2          0.40          0.00        27.37 o
  -1  10   2        571.04        579.74        29.61 o
   0  10   2          3.92         27.10        31.08 o
   1  10   2        960.91        971.84        34.24 o
   2  10   2         65.24         56.30        31.85 o
   3  10   2        882.95        857.72        76.70 o
   4  10   2         46.12         10.81        36.68 o
   5  10   2        239.94        262.86        40.98 o
   6  10   2         14.41         12.39        43.51 o
 -13  11   2        185.18        152.02        36.80 o
 -12  11   2          0.37          4.93        32.81 o
 -11  11   2        256.88        199.24        32.80 o
 -10  11   2         83.16         98.49        31.51 o
  -9  11   2        863.43        959.44        33.04 o
  -8  11   2       1217.82       1083.40        67.02 o
  -7  11   2       1146.43       1182.33        61.64 o
  -6  11   2       1318.31       1295.17        32.49 o
  -5  11   2        424.88        446.75        29.88 o
  -4  11   2        677.14        705.95        58.11 o
  -3  11   2        319.78        318.00        27.01 o
  -2  11   2        886.28        913.55        32.32 o
  -1  11   2         20.53          0.14        28.89 o
   0  11   2        644.67        620.35        32.01 o
   1  11   2        140.76        120.47        31.52 o
   2  11   2       1580.31       1522.04        61.33 o
   3  11   2          0.13          0.14        32.67 o
   4  11   2        270.00        263.38        42.14 o
   5  11   2         12.13         16.85        40.71 o
 -13  12   2         22.07         19.14        34.27 o
 -12  12   2         81.06         54.49        37.19 o
 -11  12   2        163.38        171.09        34.72 o
 -10  12   2        323.28        370.54        33.27 o
  -9  12   2       1350.02       1244.65        65.80 o
  -8  12   2        277.03        252.97        31.80 o
  -7  12   2        685.63        651.98        49.52 o
  -6  12   2         78.46         42.08        42.04 o
  -5  12   2        810.68        817.28        30.56 o
  -4  12   2        516.05        506.08        31.48 o
  -3  12   2        149.42        195.46        31.31 o
  -2  12   2        306.11        349.83        31.33 o
  -1  12   2        537.53        570.00        34.65 o
   0  12   2         96.53        107.12        31.11 o
   1  12   2        533.00        529.32        37.82 o
   2  12   2         58.68         93.42        53.74 o
   3  12   2        471.35        407.29        41.65 o
 -12  13   2        279.94        301.73        39.68 o
 -11  13   2          0.14         14.66        36.23 o
 -10  13   2        861.17        917.65        37.90 o
  -9  13   2          0.03         21.10        32.39 o
  -8  13   2        842.59        987.58        41.79 o
  -7  13   2          0.25          0.63        31.92 o
  -6  13   2       1108.32       1129.86        65.73 o
  -5  13   2        213.58        223.68        31.35 o
  -4  13   2        361.77        386.37        33.18 o
  -3  13   2        106.30        104.03        31.00 o
  -2  13   2        270.23        267.88        42.56 o
  -1  13   2        132.52        157.06        32.61 o
   0  13   2        104.75         82.83        36.07 o
   1  13   2        134.62        121.36        54.16 o
   2  13   2         32.18         43.20        38.72 o
 -10  14   2         33.32         66.19        65.62 o
  -9  14   2        245.55        265.50        38.23 o
  -8  14   2        217.92        186.71        35.08 o
  -7  14   2        235.73        271.78        35.87 o
  -6  14   2        466.99        446.44        33.75 o
  -5  14   2         37.71         33.93        32.66 o
  -4  14   2        585.78        539.14        35.17 o
  -3  14   2         97.50         94.66        33.93 o
  -2  14   2        511.49        541.64        42.53 o
  -1  14   2         48.87         40.75        39.24 o
  -7  15   2        220.49        153.26        55.49 o
  -6  15   2         21.98         10.14        36.91 o
  -5  15   2        173.21        165.20        36.79 o
  -4  15   2         43.13         56.47        35.45 o
   4 -16   3        141.81        139.37        36.57 o
   5 -16   3         21.33          0.35        35.80 o
   6 -16   3         91.47         43.52        38.26 o
   7 -16   3          0.08          0.42        36.09 o
   0 -15   3         86.28         68.73        39.13 o
   1 -15   3        150.31        104.73        36.43 o
   2 -15   3        199.18        213.21        33.53 o
   3 -15   3         31.76         41.29        35.72 o
   4 -15   3         16.80         45.71        31.76 o
   5 -15   3        100.42        138.09        35.76 o
   6 -15   3        384.04        374.91        36.25 o
   7 -15   3         65.55         61.59        41.16 o
   8 -15   3        364.36        404.98        34.77 o
   9 -15   3         10.73         17.64        36.12 o
  10 -15   3        172.61        216.01        45.99 o
  -2 -14   3        122.25         89.85        37.53 o
  -1 -14   3        132.83        126.85        38.18 o
   0 -14   3        236.67        302.00        35.12 o
   1 -14   3        273.40        270.88        44.62 o
   2 -14   3         48.68         78.94        31.50 o
   3 -14   3         15.96          1.90        32.65 o
   4 -14   3        619.98        620.19        32.49 o
   5 -14   3        254.46        314.95        32.78 o
   6 -14   3         17.28         10.45        30.37 o
   7 -14   3        245.03        238.92        45.57 o
   8 -14   3        106.80         87.67        31.75 o
   9 -14   3        260.74        267.95        33.63 o
  10 -14   3         10.85         23.93        34.01 o
  11 -14   3         87.87         98.92        34.12 o
  -3 -13   3          0.65          0.21        37.33 o
  -2 -13   3        478.03        455.15        37.66 o
  -1 -13   3         13.39         40.65        34.61 o
   0 -13   3        636.98        640.86        33.15 o
   1 -13   3          5.96         37.17        30.25 o
   2 -13   3        115.04        128.00        44.80 o
   3 -13   3         93.04         57.83        31.31 o
   4 -13   3        749.58        785.75        42.32 o
   5 -13   3         46.46         43.70        28.62 o
   6 -13   3        640.14        671.40        29.97 o
   7 -13   3        166.62        157.85        37.18 o
   8 -13   3        852.73        825.86        52.91 o
   9 -13   3         23.57         16.90        31.03 o
  10 -13   3        233.29        213.35        58.74 o
  11 -13   3         13.18         15.19        32.64 o
  12 -13   3         81.62         59.43        35.75 o
  -5 -12   3        250.93        226.47        41.70 o
  -4 -12   3         45.59         37.10        39.75 o
  -3 -12   3        558.73        465.69        60.00 o
  -2 -12   3         36.33         42.64        33.38 o
  -1 -12   3        265.39        277.58        66.57 o
   0 -12   3          0.76         27.48        29.34 o
   1 -12   3        507.98        548.31        31.55 o
   2 -12   3        179.28        192.25        51.09 o
   3 -12   3         42.64         24.96        27.92 o
   4 -12   3        281.27        307.75        26.93 o
   5 -12   3        157.54        187.37        54.76 o
   6 -12   3        420.68        433.05        42.84 o
   7 -12   3         34.63         24.69        29.76 o
   8 -12   3        358.61        423.57        31.00 o
   9 -12   3         64.23         22.21        29.46 o
  10 -12   3        554.68        570.61        32.12 o
  11 -12   3         18.55         21.57        30.64 o
  12 -12   3        641.38        617.66        36.68 o
  13 -12   3         73.39         71.69        35.04 o
  -6 -11   3        160.25        139.44        43.82 o
  -5 -11   3         20.02         19.80        38.18 o
  -4 -11   3        367.11        402.54        36.07 o
  -3 -11   3        162.43        189.90        34.78 o
  -2 -11   3        145.06        133.63        32.00 o
  -1 -11   3        178.10        160.54        29.75 o
   0 -11   3        728.83        702.30        58.50 o
   1 -11   3        667.58        705.83        29.84 o
   2 -11   3        323.85        373.86        30.75 o
   3 -11   3       2052.45       2130.47       109.93 o
   4 -11   3        119.05        161.96        38.16 o
   5 -11   3        387.44        423.74        33.16 o
   6 -11   3        758.29        756.28        75.55 o
   7 -11   3        187.54        172.14        31.97 o
   8 -11   3         19.02         31.14        27.60 o
   9 -11   3         63.73         64.37        29.06 o
  10 -11   3          0.09         42.29        39.56 o
  11 -11   3        279.06        307.31        33.74 o
  12 -11   3         19.70         35.91        35.75 o
  13 -11   3        634.73        513.15        36.87 o
  -7 -10   3        224.63        225.20        49.49 o
  -6 -10   3         36.29         40.12        39.52 o
  -5 -10   3        244.02        223.31        34.71 o
  -4 -10   3        152.11        135.64        33.87 o
  -3 -10   3          0.67          0.00        32.99 o
  -2 -10   3        528.96        546.95        32.73 o
  -1 -10   3         94.84        121.08        28.93 o
   0 -10   3       1083.05        961.63        32.67 o
   1 -10   3         26.77         76.58        27.34 o
   2 -10   3       1886.40       1772.06        32.86 o
   3 -10   3         17.68         36.37        24.93 o
   4 -10   3       1625.13       1581.09        49.06 o
   5 -10   3         43.57         29.21        25.08 o
   6 -10   3        912.27        976.61        29.03 o
   7 -10   3          0.10         26.65        26.14 o
   8 -10   3        782.87        721.24        41.27 o
   9 -10   3        150.04        185.47        30.24 o
  10 -10   3        249.07        226.67        32.18 o
  11 -10   3        721.53        723.65        33.70 o
  12 -10   3        438.84        438.40        36.88 o
  13 -10   3        392.74        324.52        54.79 o
  14 -10   3         13.00         23.74        37.85 o
  -8  -9   3         51.42         59.76        50.30 o
  -7  -9   3        588.60        577.98        46.02 o
  -6  -9   3         62.12         44.18        37.70 o
  -5  -9   3        443.90        499.38        39.46 o
  -4  -9   3         23.59         30.69        33.65 o
  -3  -9   3       1353.92       1402.21        99.98 o
  -2  -9   3        474.80        465.83        29.58 o
  -1  -9   3       1085.83       1070.61        34.43 o
   0  -9   3        493.06        363.05        27.64 o
   1  -9   3        908.98        935.60        64.09 o
   2  -9   3        385.64        371.36        25.98 o
   3  -9   3        419.95        401.93        26.50 o
   4  -9   3        118.32        112.53        25.90 o
   5  -9   3        414.24        366.92        45.57 o
   6  -9   3        150.97        154.27        25.34 o
   7  -9   3         86.95        100.95        33.86 o
   8  -9   3        461.75        511.32        31.20 o
   9  -9   3          4.78          5.08        31.29 o
  10  -9   3       2434.06       2631.98        43.17 o
  11  -9   3         32.41         12.22        32.42 o
  12  -9   3        319.88        389.73        37.36 o
  13  -9   3         27.36         30.10        38.30 o
  14  -9   3        336.96        295.66        42.82 o
  -9  -8   3         68.42         45.43       118.60 o
  -8  -8   3        777.62        783.79        56.56 o
  -7  -8   3         62.05         70.73        41.60 o
  -6  -8   3        426.15        499.05        39.03 o
  -5  -8   3          4.21         16.90        34.32 o
  -4  -8   3        729.82        748.16        34.70 o
  -3  -8   3         73.68         53.67        39.03 o
  -2  -8   3        150.27        177.07        28.99 o
  -1  -8   3       1251.56       1343.49        35.75 o
   0  -8   3        299.18        338.49        26.12 o
   1  -8   3       1285.16       1264.89        46.83 o
   2  -8   3       1739.27       1753.53        33.90 o
   3  -8   3        477.12        410.14        27.89 o
   4  -8   3         38.80         42.99        25.62 o
   5  -8   3        597.09        481.16        26.97 o
   6  -8   3        660.44        632.16        27.17 o
   7  -8   3        680.09        683.07        28.34 o
   8  -8   3        364.20        296.94        31.30 o
   9  -8   3       2043.56       2214.75        92.57 o
  10  -8   3        282.74        313.01        36.61 o
  11  -8   3          6.64         21.24        32.50 o
  12  -8   3         76.79         94.62        36.25 o
  13  -8   3        342.75        319.30        43.99 o
  14  -8   3          2.22          0.35        40.32 o
  -8  -7   3          3.60          7.30        49.73 o
  -7  -7   3       1027.30       1038.51        48.48 o
  -6  -7   3        172.85        157.73        38.49 o
  -5  -7   3        708.55        651.57        37.76 o
  -4  -7   3        136.16        141.66        31.01 o
  -3  -7   3       1429.46       1282.72        34.62 o
  -2  -7   3         63.83         89.85        25.64 o
  -1  -7   3        503.23        484.47        31.17 o
   0  -7   3        668.20        839.20        43.26 o
   1  -7   3         10.13         50.70        29.07 o
   2  -7   3       4982.10       4394.85        46.11 o
   3  -7   3       5819.51       5877.06       114.48 o
   4  -7   3       3776.29       3480.40        50.04 o
   5  -7   3         79.09         55.76        27.06 o
   6  -7   3        566.47        537.74        27.05 o
   7  -7   3        201.34        162.67        27.23 o
   8  -7   3       2268.30       2169.92        40.71 o
   9  -7   3        502.06        428.00        34.05 o
  10  -7   3          6.31         17.97        28.29 o
  11  -7   3         22.77         36.31        31.73 o
  12  -7   3       1141.02       1115.43        41.63 o
  13  -7   3         53.71         84.49        40.43 o
  14  -7   3        490.69        422.05        50.55 o
  -8  -6   3        353.14        345.35        59.89 o
  -7  -6   3          4.64          0.00        43.40 o
  -6  -6   3         75.08         83.59        35.18 o
  -5  -6   3       2342.43       2449.90        49.45 o
  -4  -6   3        106.22        132.07        33.26 o
  -3  -6   3       5789.51       5893.78        65.38 o
  -2  -6   3         47.62         22.98        30.42 o
  -1  -6   3      10806.05      10698.66        66.22 o
   0  -6   3        105.74        149.33        30.03 o
   1  -6   3       1356.63        987.94        33.08 o
   2  -6   3         71.20         35.14        28.93 o
   3  -6   3       5948.66       5835.93        89.18 o
   4  -6   3        232.42        384.69        37.67 o
   5  -6   3       4684.25       5136.50       201.07 o
   6  -6   3        778.40       1012.14        33.92 o
   7  -6   3         36.51         96.19        28.32 o
   8  -6   3         22.02         34.95        32.94 o
   9  -6   3        112.93        107.95        29.85 o
  10  -6   3        155.59        148.54        31.01 o
  11  -6   3        100.05         79.13        34.18 o
  12  -6   3        326.69        313.68        37.87 o
  13  -6   3        336.12        302.18        42.44 o
  14  -6   3        371.59        340.97        52.83 o
  -8  -5   3          2.66         10.36        67.08 o
  -7  -5   3        126.41        159.15        48.37 o
  -6  -5   3       1344.92       1425.68        48.27 o
  -5  -5   3         15.86         94.84        34.73 o
  -4  -5   3         82.86         99.57        30.92 o
  -3  -5   3       1869.45       2005.47        88.41 o
  -2  -5   3       3904.79       3963.48       139.29 o
  -1  -5   3       3214.03       3057.96       121.88 o
   0  -5   3         31.97          5.03        27.31 o
   1  -5   3        329.94        290.64        28.11 o
   2  -5   3       1661.48       1393.57       140.02 o
   3  -5   3        164.42        145.74        54.44 o
   4  -5   3       9810.44       9415.80       540.34 o
   5  -5   3       4114.92       3908.22        94.35 o
   6  -5   3        754.90        892.46        39.36 o
   7  -5   3        271.36        205.83        31.72 o
   8  -5   3       1650.40       1547.43        35.73 o
   9  -5   3       2630.99       2564.06        46.26 o
  10  -5   3        192.79        242.09        34.43 o
  11  -5   3        275.53        324.92        38.37 o
  12  -5   3        192.02        223.93        41.31 o
  13  -5   3        774.14        784.52        56.00 o
  14  -5   3         10.95         17.22        66.08 o
  -7  -4   3       4201.44       4278.32       226.26 o
  -6  -4   3        110.72        114.36        39.84 o
  -5  -4   3       4036.33       3757.70       112.31 o
  -4  -4   3        867.64       1155.07        40.88 o
  -3  -4   3       3006.62       2800.21        48.89 o
  -2  -4   3         18.96         13.28        26.84 o
  -1  -4   3       4526.97       4153.17        49.56 o
   0  -4   3         61.41         44.50        25.35 o
   1  -4   3        102.29         86.14        31.27 o
   2  -4   3         20.53          1.72        26.68 o
   3  -4   3       4573.31       4059.85        73.56 o
   4  -4   3       3833.24       3378.37       183.11 o
   5  -4   3         28.90         40.12        27.93 o
   6  -4   3       4045.30       3874.17        74.12 o
   7  -4   3        229.40        223.05        31.05 o
   8  -4   3       1841.51       1773.48       104.38 o
   9  -4   3         28.12         25.00        34.07 o
  10  -4   3       1228.49       1168.43        43.27 o
  11  -4   3         51.15         45.11        43.52 o
  12  -4   3        680.69        627.27        59.79 o
  -7  -3   3          7.20         44.03        70.80 o
  -6  -3   3        478.38        498.41        49.55 o
  -5  -3   3       4162.04       4541.16       134.95 o
  -4  -3   3       1613.50       1642.32        50.66 o
  -3  -3   3       1521.95       1580.65        45.36 o
  -2  -3   3        318.05        300.25        34.85 o
  -1  -3   3      18871.35      16723.93       500.85 o
   0  -3   3        828.41        891.89        56.82 o
   1  -3   3       8223.57       6818.43       530.52 o
   2  -3   3        176.24        173.78        33.19 o
   3  -3   3      10007.55       7632.31       248.73 o
   4  -3   3         35.57         35.75        25.73 o
   5  -3   3       8764.35       7043.88       217.04 o
   6  -3   3        153.10        305.71        38.27 o
   7  -3   3       2086.51       1932.21        44.42 o
   8  -3   3         63.90         45.02        36.91 o
   9  -3   3        530.69        433.92       113.04 o
  10  -3   3        152.94        150.86        52.10 o
  11  -3   3        472.20        415.28        63.39 o
  -7  -2   3          2.52          0.28        51.16 o
  -6  -2   3       1116.21       1069.90        53.26 o
  -5  -2   3        731.93        653.86        44.86 o
  -4  -2   3        789.50        642.79        46.79 o
  -3  -2   3        778.85        768.71        39.61 o
  -2  -2   3       7498.67       7092.11       553.13 o
  -1  -2   3         28.76          6.09        34.30 o
   0  -2   3       2304.10       2465.56        91.66 o
   1  -2   3        696.75        891.83       121.54 o
   2  -2   3        351.48        910.87       136.53 o
   3  -2   3         67.39        198.70        30.98 o
   4  -2   3       2496.07       2470.65        48.95 o
   5  -2   3        106.60        160.87        36.76 o
   6  -2   3       1152.74        942.76        42.97 o
   7  -2   3       1366.30       1361.59        47.64 o
   8  -2   3        725.57        760.11       124.37 o
   9  -2   3       1368.56       1459.68        61.92 o
  -7  -1   3          9.29          0.79        44.87 o
  -6  -1   3         95.74        109.11        40.06 o
  -5  -1   3       3001.89       2605.01        86.94 o
  -4  -1   3          3.02          5.91        35.94 o
  -3  -1   3       8570.41       7848.07       102.25 o
  -2  -1   3       3643.61       3394.01        64.81 o
  -1  -1   3      60514.25      63334.67       881.26 o
   1  -1   3       5626.78       4935.28        56.50 o
   2  -1   3       3216.55       3092.11        54.23 o
   3  -1   3        101.61         39.89        30.99 o
   4  -1   3       3714.88       3489.35       292.59 o
   5  -1   3        567.30        651.42        44.93 o
   6  -1   3       2581.02       2465.95        59.87 o
   7  -1   3        202.05        418.23       107.45 o
   8  -1   3       1889.17       1892.64       104.48 o
  -9   0   3         63.81         50.59        67.13 o
  -8   0   3          1.43          1.17        46.32 o
  -7   0   3        876.35       1066.33        48.42 o
  -6   0   3          8.37         28.98        37.66 o
  -5   0   3       1562.58       1701.14        47.47 o
  -4   0   3        522.36        657.96        37.92 o
  -3   0   3          8.39         67.65        47.03 o
  -2   0   3       4109.04       4243.62       585.84 o
  -1   0   3       4751.23       7274.42      1020.30 o
   0   0   3       1025.12        648.90        35.68 o
   1   0   3      11225.11      10201.79       274.70 o
   2   0   3       7469.43       6733.36       418.84 o
   3   0   3        416.34        292.26        34.75 o
   4   0   3         40.78         55.86        37.75 o
   5   0   3       2141.03       1681.51        52.76 o
   6   0   3          0.18          1.68        45.12 o
   7   0   3       1727.64       1637.25        75.24 o
 -10   1   3        202.04        210.52        59.62 o
  -9   1   3         90.49         91.23        41.22 o
  -8   1   3        443.33        540.33        44.02 o
  -7   1   3        252.86        253.87        39.78 o
  -6   1   3        397.36        418.63        35.60 o
  -5   1   3        778.73        731.80        39.45 o
  -4   1   3       1613.63       1579.12        53.81 o
  -3   1   3       1322.01       1037.42        47.94 o
  -2   1   3       4489.80       5046.14        77.09 o
  -1   1   3         22.07         26.91        43.89 o
   0   1   3       2213.93       2257.93        85.02 o
   1   1   3       2917.80       2820.66        90.05 o
   2   1   3       6801.09       6431.45        72.77 o
   3   1   3       4825.90       4687.86       237.20 o
   4   1   3       3886.05       3665.06        58.39 o
   5   1   3          4.35         33.67        40.64 o
   6   1   3       2358.88       2458.59       211.24 o
   7   1   3        274.69        281.34        63.36 o
 -12   2   3        152.93        143.42        75.84 o
 -11   2   3         12.94          8.76        48.06 o
 -10   2   3        269.41        245.92        43.36 o
  -9   2   3        107.53         62.88        36.99 o
  -8   2   3         35.30         43.10        31.92 o
  -7   2   3       3139.42       3216.53        71.22 o
  -6   2   3       1182.31       1357.57        40.91 o
  -5   2   3       3106.97       2791.82       135.72 o
  -4   2   3        308.66        205.90        26.27 o
  -3   2   3       8184.11       8267.59       208.90 o
  -2   2   3       5576.05       7492.88       169.30 o
  -1   2   3       4231.77       3795.80       122.20 o
   0   2   3       1248.60       1352.05        35.40 o
   1   2   3        971.40        895.91        29.14 o
   2   2   3        276.45        337.91        36.34 o
   3   2   3       8416.27       8844.17       235.35 o
   4   2   3          1.19          0.00        35.29 o
   5   2   3       1191.97       1283.00        48.44 o
   6   2   3        501.98        497.71        50.27 o
   7   2   3       1161.74       1090.87        68.52 o
 -13   3   3          1.78         11.36        58.00 o
 -12   3   3         51.39         50.49        44.97 o
 -11   3   3        617.67        548.83        45.12 o
 -10   3   3       2432.45       2317.50        49.34 o
  -9   3   3          2.29          8.51        34.02 o
  -8   3   3       1363.17       1355.15        38.74 o
  -7   3   3       1478.40       1488.73        76.04 o
  -6   3   3       3497.34       3747.38        97.63 o
  -5   3   3         76.86         33.80        28.33 o
  -4   3   3         26.30         31.14        26.78 o
  -3   3   3         20.65         46.31        39.00 o
  -2   3   3        791.57        790.94        98.09 o
  -1   3   3         24.18          9.86        23.69 o
   0   3   3       1879.50       1920.75        43.61 o
   1   3   3       1936.48       1989.96        67.16 o
   2   3   3       9034.99       9485.40       784.29 o
   3   3   3       6400.49       6489.65        71.39 o
   4   3   3       6654.02       6960.83       325.47 o
   5   3   3       1900.68       1597.59        48.03 o
   6   3   3          4.04          2.84        38.70 o
   7   3   3        465.45        490.37        54.94 o
 -14   4   3         22.12         18.92        53.32 o
 -13   4   3        149.02        163.91        44.87 o
 -12   4   3          0.04         25.12        37.02 o
 -11   4   3        116.39        178.91        57.10 o
 -10   4   3          2.73          5.96        32.76 o
  -9   4   3       1398.07       1452.08        68.07 o
  -8   4   3        705.71        692.65        31.79 o
  -7   4   3       2833.85       2921.92        42.17 o
  -6   4   3       2446.66       2416.42       130.87 o
  -5   4   3       4478.84       5254.27       230.39 o
  -4   4   3       8688.02       9234.71       416.60 o
  -3   4   3       3460.58       3836.04       143.55 o
  -2   4   3       2855.22       2770.69       214.38 o
  -1   4   3        183.90        190.01        25.66 o
   0   4   3       4941.76       4806.91        45.59 o
   1   4   3       2663.70       3155.60       102.42 o
   2   4   3       7485.84       7945.40       366.74 o
   3   4   3        178.97        157.55        28.79 o
   4   4   3       6470.22       6804.36        63.50 o
   5   4   3        523.07        504.45        39.55 o
   6   4   3        578.11        651.39        42.27 o
   7   4   3        942.38        918.55        56.52 o
   8   4   3        656.57        633.83        80.90 o
 -15   5   3          3.70          8.14        57.40 o
 -14   5   3        486.78        423.11        49.94 o
 -13   5   3          0.65         41.84        38.53 o
 -12   5   3        272.78        300.70        36.46 o
 -11   5   3         78.46         91.12        32.64 o
 -10   5   3          2.01         10.68        29.41 o
  -9   5   3        675.59        646.56        32.82 o
  -8   5   3       1255.47       1187.80        63.56 o
  -7   5   3         29.09         31.10        25.10 o
  -6   5   3         36.67         62.54        27.99 o
  -5   5   3       1648.67       1705.48        35.31 o
  -4   5   3        305.56        417.91        30.66 o
  -3   5   3       1834.01       1715.49        86.98 o
  -2   5   3        355.86        381.19        29.34 o
  -1   5   3       4403.16       4715.14        48.06 o
   0   5   3          0.08          9.78        27.43 o
   1   5   3       2824.96       2508.86        38.76 o
   2   5   3        135.04        146.98        25.75 o
   3   5   3       4226.24       4157.17        66.99 o
   4   5   3       1126.56       1114.39        39.72 o
   5   5   3       4942.50       4823.89        82.12 o
   6   5   3       1659.33       1341.78        45.32 o
   7   5   3        588.07        530.50        47.95 o
   8   5   3        370.07        329.72        67.30 o
 -15   6   3        250.40        201.00        49.52 o
 -14   6   3        251.45        264.95        43.93 o
 -13   6   3        198.85        198.08        42.21 o
 -12   6   3        287.52        314.70        52.28 o
 -11   6   3         40.60         32.98        30.12 o
 -10   6   3       1138.19       1108.46        34.95 o
  -9   6   3         20.27         29.30        29.73 o
  -8   6   3       2366.44       2238.27        34.96 o
  -7   6   3        614.16        646.10        29.47 o
  -6   6   3       2079.13       1866.55        33.26 o
  -5   6   3       1034.54       1032.83        75.86 o
  -4   6   3       2581.99       2290.82       167.45 o
  -3   6   3        450.29        502.06        30.47 o
  -2   6   3       7976.00       8402.26       263.23 o
  -1   6   3       3703.29       3855.48        75.06 o
   0   6   3       1227.19       1058.00        36.13 o
   1   6   3         75.36         57.12        25.15 o
   2   6   3        978.91       1017.87        32.43 o
   3   6   3        313.45        295.23        29.51 o
   4   6   3         27.47         17.57        29.23 o
   5   6   3       1903.24       1856.99        77.16 o
   6   6   3         83.20         45.32        36.51 o
   7   6   3       1518.04       1523.80        52.38 o
   8   6   3          1.04         14.12        54.58 o
 -14   7   3         39.15         28.17        39.62 o
 -13   7   3        334.01        301.28        37.50 o
 -12   7   3          1.37         11.72        35.62 o
 -11   7   3       1238.68       1216.70        70.90 o
 -10   7   3        193.36        144.20        30.93 o
  -9   7   3         30.03         39.00        38.54 o
  -8   7   3       1680.72       1832.93        37.32 o
  -7   7   3        655.45        709.65        28.04 o
  -6   7   3       1407.71       1257.51        31.91 o
  -5   7   3       1198.70       1075.73        89.81 o
  -4   7   3       6042.52       6385.04       158.09 o
  -3   7   3       3253.05       3250.32        39.42 o
  -2   7   3       3107.41       3655.71        45.74 o
  -1   7   3        762.28        682.87        27.72 o
   0   7   3        431.82        435.21        33.72 o
   1   7   3        496.53        429.43        25.85 o
   2   7   3        724.16        718.23        35.26 o
   3   7   3        155.60        115.05        26.52 o
   4   7   3        920.46        934.33        36.06 o
   5   7   3        217.19        249.79        32.79 o
   6   7   3       1800.73       1916.47        66.18 o
   7   7   3         87.56         48.93        39.98 o
   8   7   3        414.71        407.76        56.89 o
 -14   8   3        353.94        323.34        39.26 o
 -13   8   3        120.33        121.47        36.52 o
 -12   8   3        911.20        982.13        35.95 o
 -11   8   3         64.67         36.33        30.30 o
 -10   8   3        664.33        695.56        31.92 o
  -9   8   3         70.22        114.66        28.98 o
  -8   8   3         42.21         44.22        27.84 o
  -7   8   3        157.15        155.86        27.06 o
  -6   8   3       1386.30       1239.91        30.59 o
  -5   8   3        827.65        867.90        28.88 o
  -4   8   3        110.72        123.51        25.94 o
  -3   8   3        944.24        838.79        32.78 o
  -2   8   3         13.26         33.56        24.71 o
  -1   8   3       1080.89       1016.26        29.62 o
   0   8   3        200.97        206.59        28.44 o
   1   8   3        686.99        683.06        30.84 o
   2   8   3        540.75        516.30        30.19 o
   3   8   3        625.25        642.84        33.62 o
   4   8   3        367.49        353.32        34.14 o
   5   8   3       1092.20       1161.68        39.61 o
   6   8   3        443.05        404.72        65.00 o
   7   8   3        179.35        178.04        46.48 o
   8   8   3         38.11         29.27        55.34 o
 -14   9   3        107.61         77.69        40.74 o
 -13   9   3        248.20        218.60        34.15 o
 -12   9   3        129.86        134.13        35.69 o
 -11   9   3        138.67        153.32        46.48 o
 -10   9   3        441.33        458.18        29.28 o
  -9   9   3        177.14        150.58        30.71 o
  -8   9   3          6.94         12.77        28.07 o
  -7   9   3         18.88         39.42        27.92 o
  -6   9   3       2240.20       2213.56       130.10 o
  -5   9   3         52.69         48.30        25.08 o
  -4   9   3       2437.78       2499.77        35.06 o
  -3   9   3         60.12         48.89        25.98 o
  -2   9   3       3463.62       3619.29        38.64 o
  -1   9   3          1.95          0.07        28.60 o
   0   9   3       1487.87       1616.15        36.66 o
   1   9   3         23.40         24.26        28.76 o
   2   9   3        196.56        226.76        31.53 o
   3   9   3        247.83        259.61        30.49 o
   4   9   3        498.55        569.56        33.45 o
   5   9   3        262.95        220.87        37.98 o
   6   9   3         31.85         12.58        60.10 o
   7   9   3        107.87         58.40        49.26 o
 -14  10   3        152.73        130.00        42.12 o
 -13  10   3        383.58        377.28        37.56 o
 -12  10   3         68.76         74.02        35.54 o
 -11  10   3        337.57        285.32        31.87 o
 -10  10   3         21.14          2.09        30.86 o
  -9  10   3        318.56        408.88        32.39 o
  -8  10   3          3.82          8.32        27.14 o
  -7  10   3         23.24         15.28        25.40 o
  -6  10   3        462.45        470.90        28.78 o
  -5  10   3         35.31         19.53        24.67 o
  -4  10   3         77.66         67.06        26.23 o
  -3  10   3       1996.70       2033.47        34.02 o
  -2  10   3        584.08        595.90        45.78 o
  -1  10   3        287.31        295.14        36.55 o
   0  10   3        623.59        721.45        50.46 o
   1  10   3        805.59        836.57        34.30 o
   2  10   3        814.51        847.43        42.14 o
   3  10   3         22.42          0.14        36.75 o
   4  10   3        219.23        292.06        34.98 o
   5  10   3          1.67         22.15        36.57 o
   6  10   3         61.76         25.65        58.78 o
 -13  11   3          2.91          0.14        35.97 o
 -12  11   3        136.71        172.87        36.02 o
 -11  11   3         33.37         22.67        33.52 o
 -10  11   3        375.36        380.62        31.47 o
  -9  11   3        586.92        523.31        34.07 o
  -8  11   3        828.75        797.15       101.86 o
  -7  11   3         12.33         18.16        26.83 o
  -6  11   3       1176.92       1285.94        32.74 o
  -5  11   3         50.69         45.76        31.97 o
  -4  11   3        550.17        600.04        54.72 o
  -3  11   3          2.90          0.14        29.01 o
  -2  11   3         50.43         50.19        30.75 o
  -1  11   3        172.08        165.42        30.52 o
   0  11   3          1.88          0.07        30.76 o
   1  11   3        789.03        866.55        35.91 o
   2  11   3          5.73          6.96        35.83 o
   3  11   3        399.46        393.38        39.86 o
   4  11   3          2.43          0.00        37.04 o
 -12  12   3         46.71         46.50        37.95 o
 -11  12   3        161.34        188.97        34.93 o
 -10  12   3        345.72        382.45        86.91 o
  -9  12   3        125.83        125.11        34.31 o
  -8  12   3        116.69         63.11        30.61 o
  -7  12   3        226.71        159.81        28.95 o
  -6  12   3        531.29        477.13        30.58 o
  -5  12   3         41.09         80.51        28.04 o
  -4  12   3        950.20        984.80        33.23 o
  -3  12   3        116.20         75.10        33.34 o
  -2  12   3       1004.71        997.85        53.32 o
  -1  12   3          2.88         34.27        35.71 o
   0  12   3        567.96        583.38        42.35 o
   1  12   3         54.23         67.45        34.90 o
   2  12   3        537.79        504.15        38.15 o
   3  12   3          1.41          4.13        40.18 o
 -11  13   3        169.02        133.97        34.57 o
 -10  13   3         92.69        100.88        33.53 o
  -9  13   3        141.77        169.97        33.13 o
  -8  13   3         32.45         17.84        33.43 o
  -7  13   3        498.47        504.59        34.07 o
  -6  13   3         91.58         99.01        31.45 o
  -5  13   3        649.32        671.64        35.35 o
  -4  13   3         30.43         49.76        31.84 o
  -3  13   3        485.86        598.26        35.28 o
  -2  13   3        299.50        338.53        47.07 o
  -1  13   3        127.13        155.97        66.08 o
   0  13   3        187.47        189.43        38.54 o
   1  13   3        125.96         96.27        34.29 o
 -10  14   3        180.23        188.74        55.04 o
  -9  14   3         14.98         39.45        36.20 o
  -8  14   3        494.27        579.63        37.11 o
  -7  14   3        120.28        164.94        36.32 o
  -6  14   3        736.80        695.53        49.48 o
  -5  14   3        122.04        111.08        34.94 o
  -4  14   3        359.54        388.88        35.90 o
  -3  14   3        273.89        218.24        34.95 o
  -2  14   3        157.82        104.72        35.11 o
  -1  14   3        186.18        138.07        37.31 o
   3 -16   4        266.60        280.10        37.79 o
   4 -16   4         13.24         12.79        36.41 o
   5 -16   4         46.71         48.12        35.31 o
   6 -16   4          2.79          6.60        36.52 o
   7 -16   4        229.03        225.33        42.98 o
   0 -15   4        204.36        255.73        51.65 o
   1 -15   4         36.92         44.53        34.29 o
   2 -15   4        256.28        231.57        34.79 o
   3 -15   4         44.20         55.65        33.75 o
   4 -15   4        243.51        256.59        40.95 o
   5 -15   4        308.93        314.75        41.13 o
   6 -15   4        254.00        250.11        51.19 o
   7 -15   4        277.19        264.75        33.95 o
   8 -15   4        107.02         98.53        33.42 o
   9 -15   4        133.29        138.17        50.00 o
  10 -15   4         10.93         14.92        35.40 o
  -2 -14   4         45.09         16.98        35.26 o
  -1 -14   4        266.00        256.24        39.84 o
   0 -14   4         86.22        103.59        31.89 o
   1 -14   4         12.74         45.46        31.32 o
   2 -14   4         20.86         13.17        31.28 o
   3 -14   4        183.60        162.73        59.23 o
   4 -14   4        204.47        200.90        31.89 o
   5 -14   4         40.81         57.87        31.01 o
   6 -14   4        398.81        460.11        32.60 o
   7 -14   4         50.29         36.64        33.07 o
   8 -14   4        728.39        789.42        67.27 o
   9 -14   4          3.25         36.51        32.74 o
  10 -14   4        339.25        311.16        36.39 o
  11 -14   4          0.10          0.84        33.70 o
  -4 -13   4         94.35         68.79        40.47 o
  -3 -13   4        328.29        319.25        37.93 o
  -2 -13   4         35.15         24.19        33.31 o
  -1 -13   4        547.19        583.80        38.73 o
   0 -13   4         53.63         58.92        32.92 o
   1 -13   4        218.57        216.74        31.54 o
   2 -13   4         30.96         45.51        30.16 o
   3 -13   4         68.75         98.34        27.71 o
   4 -13   4         81.53         59.11        28.91 o
   5 -13   4        470.78        495.12        29.13 o
   6 -13   4          6.10         31.13        26.47 o
   7 -13   4        240.79        275.47        30.73 o
   8 -13   4          6.87         27.46        30.86 o
   9 -13   4        403.12        387.88        33.06 o
  10 -13   4         57.45         81.65        32.69 o
  11 -13   4         31.10         26.79        32.86 o
  12 -13   4         86.69         98.52        34.61 o
  -5 -12   4          7.98         11.46        43.45 o
  -4 -12   4        141.72         97.28        37.83 o
  -3 -12   4         20.01         25.06        34.40 o
  -2 -12   4        625.03        651.47        43.85 o
  -1 -12   4         67.12         91.18        30.84 o
   0 -12   4        898.98        868.12        35.25 o
   1 -12   4         11.31         24.18        29.06 o
   2 -12   4        286.79        270.01        29.13 o
   3 -12   4       1051.46       1013.24       122.90 o
   4 -12   4        394.36        431.47        51.26 o
   5 -12   4        213.41        223.46        26.10 o
   6 -12   4        562.96        634.53        99.10 o
   7 -12   4        441.84        488.25        31.08 o
   8 -12   4        208.46        219.94        31.35 o
   9 -12   4        389.88        388.00        30.34 o
  10 -12   4        387.43        346.74        34.25 o
  11 -12   4        143.70        119.96        33.41 o
  12 -12   4        174.04        112.65        34.59 o
  13 -12   4        117.28         96.54        38.55 o
  -6 -11   4          1.28          7.31        40.56 o
  -5 -11   4        638.03        672.95        39.96 o
  -4 -11   4          1.91          1.56        34.20 o
  -3 -11   4        681.43        673.91        37.26 o
  -2 -11   4          0.04         11.17        29.11 o
  -1 -11   4        756.33        815.34        35.15 o
   0 -11   4          3.75          2.14        28.65 o
   1 -11   4        263.16        290.29        30.32 o
   2 -11   4        542.89        566.36        31.83 o
   3 -11   4        280.78        251.85        27.31 o
   4 -11   4        256.87        246.90        26.22 o
   5 -11   4         14.74         16.61        25.82 o
   6 -11   4        498.74        470.82        43.61 o
   7 -11   4          1.50          3.25        24.84 o
   8 -11   4        194.80        201.78        29.08 o
   9 -11   4         21.98          0.49        30.54 o
  10 -11   4        435.32        488.89        33.58 o
  11 -11   4         11.13         28.36        30.94 o
  12 -11   4        383.26        372.71        36.93 o
  13 -11   4        131.91        129.37        39.53 o
  -7 -10   4          9.13          6.00        43.76 o
  -6 -10   4        557.66        529.54        42.15 o
  -5 -10   4          0.15         29.35        37.10 o
  -4 -10   4        126.25        120.55        33.97 o
  -3 -10   4         61.34         28.66        28.71 o
  -2 -10   4        339.60        315.06        44.27 o
  -1 -10   4        264.39        263.84        29.55 o
   0 -10   4         54.00         40.25        28.54 o
   1 -10   4       2798.27       2726.46       120.80 o
   2 -10   4        190.11        151.90        27.35 o
   3 -10   4       1887.00       1797.97        32.58 o
   4 -10   4          1.70         12.54        25.62 o
   5 -10   4       1299.21       1342.96        30.71 o
   6 -10   4          0.06          2.17        25.26 o
   7 -10   4       1039.64       1026.42        30.66 o
   8 -10   4        101.87        104.83        27.89 o
   9 -10   4         29.07         20.24        29.92 o
  10 -10   4         79.46         50.30        30.49 o
  11 -10   4        282.88        275.35        33.54 o
  12 -10   4         45.75         65.11        37.61 o
  13 -10   4         21.12         19.16        37.23 o
  14 -10   4         15.29          8.95        38.95 o
  -8  -9   4        125.76        120.33        52.24 o
  -7  -9   4        384.90        337.33        44.77 o
  -6  -9   4         73.28         58.91        37.74 o
  -5  -9   4        161.51        185.66        38.39 o
  -4  -9   4         67.90         36.09        31.00 o
  -3  -9   4        183.41        107.18        33.74 o
  -2  -9   4        161.81        132.61        27.98 o
  -1  -9   4          0.25         10.09        28.13 o
   0  -9   4       1218.70       1257.63        30.72 o
   1  -9   4        242.88        186.41        25.30 o
   2  -9   4       1875.96       1612.45        31.03 o
   3  -9   4        822.82        908.24        28.08 o
   4  -9   4        414.53        388.23        27.05 o
   5  -9   4          0.28          9.62        25.29 o
   6  -9   4        770.00        878.64        28.41 o
   7  -9   4        367.25        375.61        28.12 o
   8  -9   4       1055.99       1070.93       106.89 o
   9  -9   4        791.28        839.99        33.26 o
  10  -9   4        620.78        647.92        32.94 o
  11  -9   4        453.43        480.86        45.81 o
  12  -9   4        204.11        210.32        35.99 o
  13  -9   4        161.96        130.69        40.65 o
  14  -9   4        132.07        101.52        41.13 o
  -9  -8   4        128.36        121.33        66.41 o
  -8  -8   4        125.52        114.10        44.48 o
  -7  -8   4       1163.07       1173.65        45.87 o
  -6  -8   4        157.13        196.55        37.76 o
  -5  -8   4       1210.55       1276.46        40.77 o
  -4  -8   4          4.16          6.71        30.82 o
  -3  -8   4       2970.83       2963.10       127.65 o
  -2  -8   4        224.00        246.63        26.63 o
  -1  -8   4       3387.33       3249.81       150.15 o
   0  -8   4        218.56        247.79        35.99 o
   1  -8   4       2756.20       2425.18        49.10 o
   2  -8   4        674.01        808.69        30.57 o
   3  -8   4        152.77        160.03        33.48 o
   4  -8   4        568.63        574.53        27.89 o
   5  -8   4         78.76         86.05        25.13 o
   6  -8   4        380.60        338.86        25.99 o
   7  -8   4        558.87        527.83        42.42 o
   8  -8   4        485.74        440.38        31.39 o
   9  -8   4         22.08          3.41        30.55 o
  10  -8   4         94.84         98.08        30.21 o
  11  -8   4          3.87          7.81        32.98 o
  12  -8   4        322.84        276.29        37.67 o
  13  -8   4          0.74          2.36        37.01 o
  14  -8   4        283.81        275.00        45.61 o
  -9  -7   4          9.77         16.19        73.72 o
  -8  -7   4        943.35        971.03        57.36 o
  -7  -7   4          3.40         11.73        39.13 o
  -6  -7   4       1369.37       1579.95        46.37 o
  -5  -7   4         60.93         31.36        33.64 o
  -4  -7   4       1199.91       1375.21        36.21 o
  -3  -7   4        213.23        196.68        34.05 o
  -2  -7   4        265.24        303.47        27.50 o
  -1  -7   4       2934.40       3020.72       141.00 o
   0  -7   4         11.30        107.45        30.38 o
   1  -7   4        223.64        245.42        30.12 o
   2  -7   4        256.01        227.82        29.13 o
   3  -7   4         55.34         50.91        30.12 o
   4  -7   4        121.46        170.03        29.35 o
   5  -7   4        241.84        199.79        27.34 o
   6  -7   4        383.01        558.68        97.77 o
   7  -7   4       2197.80       2067.62        68.18 o
   8  -7   4        222.14        186.61        29.30 o
   9  -7   4        213.33        204.85        28.69 o
  10  -7   4        414.26        375.82        38.37 o
  11  -7   4        806.53        953.59        41.76 o
  12  -7   4          4.72          3.82        34.85 o
  13  -7   4        348.69        349.89        41.88 o
  14  -7   4          0.16          3.78        48.92 o
  -8  -6   4         13.36          0.00        52.68 o
  -7  -6   4       1697.91       1686.58        56.53 o
  -6  -6   4        927.26        912.00        43.04 o
  -5  -6   4       2377.21       2311.44        51.68 o
  -4  -6   4       1118.88       1171.56        95.75 o
  -3  -6   4       3144.40       3192.62        43.65 o
  -2  -6   4       2714.40       2706.09        49.03 o
  -1  -6   4          4.63         42.03        31.55 o
   0  -6   4        397.96        440.37        32.78 o
   1  -6   4          6.24          1.23        30.13 o
   2  -6   4       1331.79       1258.09        34.96 o
   3  -6   4        106.71         35.85        29.60 o
   4  -6   4       8883.82       8308.09        81.11 o
   5  -6   4        454.80        691.44        34.42 o
   6  -6   4        611.43        753.14        53.71 o
   7  -6   4        811.53        864.71        31.61 o
   8  -6   4       1239.00       1346.78        34.95 o
   9  -6   4       2519.90       2373.76       129.71 o
  10  -6   4         64.41        112.40        32.51 o
  11  -6   4        154.81        153.49        37.23 o
  12  -6   4        335.55        332.54        38.07 o
  13  -6   4        107.17        113.07        41.64 o
  14  -6   4        223.76        204.87        52.96 o
  -8  -5   4        125.68        117.39        52.03 o
  -7  -5   4        450.12        467.56        48.61 o
  -6  -5   4         32.31         52.14        36.49 o
  -5  -5   4        716.69        706.84        39.77 o
  -4  -5   4       1834.10       2019.68        46.48 o
  -3  -5   4       4520.02       4308.45       109.79 o
  -2  -5   4         56.07         69.49        32.92 o
  -1  -5   4        174.43         84.98        30.08 o
   0  -5   4        112.05         65.29        28.61 o
   1  -5   4        756.38        631.83        30.34 o
   2  -5   4       1894.14       1628.03        90.58 o
   3  -5   4       2454.66       2074.26        94.84 o
   4  -5   4       1138.21       1103.60        61.54 o
   5  -5   4       6160.04       5689.61       267.99 o
   6  -5   4         72.26        138.48        38.37 o
   7  -5   4        848.32        847.30        38.44 o
   8  -5   4         13.90          4.23        27.66 o
   9  -5   4        518.78        508.03        37.66 o
  10  -5   4        205.07        134.57        33.46 o
  11  -5   4         17.78         45.42        38.45 o
  12  -5   4        107.07         91.67        41.51 o
  13  -5   4        106.84         88.97        51.34 o
  14  -5   4        274.87        264.22        74.88 o
  -8  -4   4       1307.38       1363.38       100.85 o
  -7  -4   4        274.31        303.45        47.67 o
  -6  -4   4       1245.45       1382.60       111.16 o
  -5  -4   4         21.97         52.09        35.75 o
  -4  -4   4         10.44         46.06        31.64 o
  -3  -4   4        555.41        584.12        39.08 o
  -2  -4   4        187.95        129.16        28.41 o
  -1  -4   4          2.09          4.05        24.76 o
   0  -4   4        393.64        406.17        29.30 o
   1  -4   4       1462.78       1605.83        32.72 o
   2  -4   4       2544.58       2134.25        40.95 o
   3  -4   4         69.56         42.31        27.51 o
   4  -4   4       1672.77       1580.23        81.73 o
   5  -4   4       4419.72       4488.15        50.63 o
   6  -4   4       1870.27       2035.05        45.39 o
   7  -4   4       2044.09       1916.71       106.54 o
   8  -4   4        214.96        224.61        36.92 o
   9  -4   4       2557.88       2523.86        70.10 o
  10  -4   4          5.88          5.64        40.39 o
  11  -4   4       1384.82       1420.54        53.61 o
  12  -4   4         46.69          8.15        50.18 o
  -8  -3   4        813.45        767.47        62.79 o
  -7  -3   4       2194.83       2245.36        89.32 o
  -6  -3   4       2666.72       2687.64       254.25 o
  -5  -3   4        721.68        563.53        38.63 o
  -4  -3   4         62.65         51.85        32.97 o
  -3  -3   4       3213.17       2927.84        61.99 o
  -2  -3   4       3108.02       2832.26        44.72 o
  -1  -3   4        170.06        183.45        28.80 o
   0  -3   4          5.11         27.43        27.45 o
   1  -3   4        805.63        801.59        44.55 o
   2  -3   4        345.23        354.18        39.00 o
   3  -3   4        197.33        350.91        33.53 o
   4  -3   4        321.22        220.79        28.76 o
   5  -3   4        371.36        430.95        37.04 o
   6  -3   4       3308.28       3354.32        69.26 o
   7  -3   4         19.39         19.90        34.17 o
   8  -3   4       2056.16       2149.35        49.67 o
   9  -3   4         40.99         48.25        41.96 o
  10  -3   4       1095.22       1081.28        78.62 o
  11  -3   4          8.29          9.92        51.95 o
  -8  -2   4        368.02        322.49        50.68 o
  -7  -2   4        185.09        131.87        43.52 o
  -6  -2   4       2313.11       2053.41       123.14 o
  -5  -2   4         20.74         29.48        34.69 o
  -4  -2   4       2026.17       1885.24        84.32 o
  -3  -2   4        744.67        815.06        34.70 o
  -2  -2   4        326.62        443.09        36.60 o
  -1  -2   4       3904.62       3929.84       173.99 o
   0  -2   4      34980.14      37294.22      1260.92 o
   1  -2   4       5153.08       4336.03       616.97 o
   2  -2   4       4556.79       4428.46       383.13 o
   3  -2   4       2058.82       1784.41        49.31 o
   4  -2   4         32.78         74.79        62.31 o
   5  -2   4       3566.79       2970.76       134.95 o
   6  -2   4          2.13          9.01        33.92 o
   7  -2   4       6205.15       6228.15        73.44 o
   8  -2   4        100.09        102.10        39.90 o
   9  -2   4       3214.12       3671.89       163.12 o
  10  -2   4        179.90         97.77        87.85 o
  -9  -1   4        480.20        472.97        64.09 o
  -8  -1   4        163.02        162.29        41.45 o
  -7  -1   4        310.30        324.40        41.88 o
  -6  -1   4         48.03         30.94        32.75 o
  -5  -1   4        706.96        632.46        41.19 o
  -4  -1   4       1212.33       1323.14        44.92 o
  -3  -1   4       2281.44       2200.30        88.90 o
  -2  -1   4         51.35         82.25        37.69 o
   0  -1   4      39117.74      45050.45      1049.83 o
   1  -1   4        164.62         47.38        37.37 o
   2  -1   4        255.90        382.33        36.98 o
   3  -1   4        331.93        362.82        33.15 o
   4  -1   4       3094.50       2761.21       214.45 o
   5  -1   4       1499.59       1645.36        64.16 o
   6  -1   4       1269.43       1162.89        45.13 o
   7  -1   4       2567.02       2962.69       141.66 o
   8  -1   4        212.07        635.07        70.24 o
   9  -1   4       1115.79       1225.83        79.74 o
 -10   0   4          9.63          6.60        61.69 o
  -9   0   4        184.29        169.15        43.62 o
  -8   0   4         81.05         66.51        37.90 o
  -7   0   4         46.51         52.32        39.46 o
  -6   0   4       2984.24       2914.58        54.18 o
  -5   0   4       1293.69       1465.08        46.21 o
  -4   0   4        657.57        538.40        34.07 o
  -3   0   4       1730.87       1535.68        35.51 o
  -2   0   4       8558.68      10762.23       460.04 o
  -1   0   4      38286.29      44905.04      4840.73 o
   0   0   4         94.77         49.23        31.95 o
   1   0   4       3517.64       4123.89        53.35 o
   2   0   4        671.59        634.20        39.42 o
   3   0   4        152.58        221.26        32.95 o
   4   0   4       1819.90       1860.22        45.62 o
   5   0   4        266.57        316.43        38.00 o
   6   0   4       5142.83       5215.98       323.23 o
   7   0   4        132.75        212.27        45.17 o
   8   0   4        995.33       1391.99       110.91 o
 -11   1   4         56.33         68.74        55.12 o
 -10   1   4       1245.53       1406.23        85.26 o
  -9   1   4         44.06         52.72        36.48 o
  -8   1   4       1973.21       2039.66        47.56 o
  -7   1   4        822.55        782.59        39.76 o
  -6   1   4        557.90        519.68        36.98 o
  -5   1   4        414.92        445.23        39.08 o
  -4   1   4       2044.43       2091.58        44.55 o
  -3   1   4        820.49        602.39        29.47 o
  -2   1   4        525.91        689.84        33.97 o
  -1   1   4       9126.92      10312.40       193.76 o
   0   1   4          7.38          8.81        28.88 o
   1   1   4       4174.99       4034.18       145.02 o
   2   1   4        836.36        713.56        27.67 o
   3   1   4       2127.26       1856.16        43.14 o
   4   1   4        239.47        300.05        37.61 o
   5   1   4       7681.38       8259.45        80.93 o
   6   1   4       1278.20       1221.45        53.18 o
   7   1   4       2684.00       2789.18       180.63 o
   8   1   4        256.66        238.95        67.82 o
 -12   2   4        136.17        166.85        54.98 o
 -11   2   4       1137.78       1225.42        89.39 o
 -10   2   4       1417.43       1514.30        65.87 o
  -9   2   4        505.08        568.87        37.20 o
  -8   2   4       2664.94       2815.64        47.19 o
  -7   2   4       1812.63       1862.54        44.48 o
  -6   2   4          9.77          3.70        38.58 o
  -5   2   4       1173.69       1236.92        35.63 o
  -4   2   4       1902.74       1869.11        76.49 o
  -3   2   4        212.10        161.50        24.61 o
  -2   2   4       1445.48       1611.87       117.62 o
  -1   2   4       1626.36       1724.58        30.71 o
   0   2   4       6395.68       6383.68        59.20 o
   1   2   4       5772.63       5601.26        69.26 o
   2   2   4       8049.13       8832.60       184.71 o
   3   2   4       1164.78       1239.94        50.81 o
   4   2   4       1745.46       1622.64        42.06 o
   5   2   4        177.21        191.51        38.11 o
   6   2   4        788.66        779.72        47.82 o
   7   2   4          1.03          2.28        46.15 o
   8   2   4          1.01          0.14        69.08 o
 -14   3   4        222.72        203.88        76.01 o
 -13   3   4        374.26        381.10        52.09 o
 -12   3   4        299.92        275.61        43.07 o
 -11   3   4        287.02        324.10        40.72 o
 -10   3   4       1052.54       1077.96        39.98 o
  -9   3   4        968.60        905.82        53.25 o
  -8   3   4        105.73        113.67        33.75 o
  -7   3   4        180.29        150.26        28.14 o
  -6   3   4        127.07        197.94        30.97 o
  -5   3   4        439.86        413.42        32.21 o
  -4   3   4        429.20        407.16        30.29 o
  -3   3   4       2255.14       3241.98       164.17 o
  -2   3   4          8.44         80.47        26.29 o
  -1   3   4        409.05        448.51        27.67 o
   0   3   4         36.63         75.09        26.88 o
   1   3   4       3456.55       3480.66       170.91 o
   2   3   4      13042.02      13799.53       145.12 o
   3   3   4       2200.79       2088.54        43.11 o
   4   3   4         14.76          0.70        32.84 o
   5   3   4       3188.55       3195.98       143.59 o
   6   3   4        191.66        205.25        39.74 o
   7   3   4         70.29         98.58        49.86 o
   8   3   4        379.45        356.13        62.34 o
 -14   4   4        367.69        373.60        53.82 o
 -13   4   4          9.28         13.96        40.97 o
 -12   4   4        311.36        314.35        39.78 o
 -11   4   4         11.46          6.95        36.86 o
 -10   4   4        994.79        976.58        44.62 o
  -9   4   4         52.91         68.49        29.89 o
  -8   4   4       3148.67       3143.99       103.57 o
  -7   4   4         31.36         36.69        25.25 o
  -6   4   4       6868.87       6781.86       347.73 o
  -5   4   4        319.49        321.47        29.25 o
  -4   4   4       8533.42       9628.32       504.80 o
  -3   4   4          0.93          1.27        26.05 o
  -2   4   4        239.14        172.61        31.38 o
  -1   4   4       5156.59       4915.68        45.73 o
   0   4   4       1190.78       1048.29        35.16 o
   1   4   4      12567.86      13623.24       181.12 o
   2   4   4          7.70          5.07        27.83 o
   3   4   4       1284.29       1414.30        36.97 o
   4   4   4       1179.73       1198.97        35.84 o
   5   4   4        975.33        898.34        54.20 o
   6   4   4        301.15        291.20        39.56 o
   7   4   4        538.98        591.70        50.67 o
   8   4   4        347.73        395.41        59.37 o
 -15   5   4        407.79        343.68        58.04 o
 -14   5   4          8.40          5.99        44.44 o
 -13   5   4        466.76        519.35        43.73 o
 -12   5   4        172.89        180.24        54.79 o
 -11   5   4          6.07         26.27        28.51 o
 -10   5   4        627.93        639.64        29.96 o
  -9   5   4        699.66        684.95        32.17 o
  -8   5   4       1085.97       1102.67        30.51 o
  -7   5   4         63.61         70.09        26.04 o
  -6   5   4       2382.40       2284.65        46.16 o
  -5   5   4       4256.76       4790.10       389.70 o
  -4   5   4       3370.17       3403.90        79.81 o
  -3   5   4        124.45        154.09        27.70 o
  -2   5   4       4743.92       4829.30        98.75 o
  -1   5   4        872.93       1104.36        37.77 o
   0   5   4        433.55        432.22        28.64 o
   1   5   4         69.48         61.10        25.72 o
   2   5   4        402.11        360.77        26.31 o
   3   5   4         57.14         52.07        26.21 o
   4   5   4       1773.55       1696.40        51.44 o
   5   5   4         98.16         91.21        33.64 o
   6   5   4       3325.96       3297.79       104.90 o
   7   5   4        227.18        231.47        44.11 o
   8   5   4        498.04        520.00        57.75 o
 -14   6   4        261.27        231.97        42.44 o
 -13   6   4        283.41        288.57        55.98 o
 -12   6   4        235.15        249.21        34.88 o
 -11   6   4        710.47        702.49        34.75 o
 -10   6   4        176.53        196.67        30.40 o
  -9   6   4       1287.47       1278.15        35.96 o
  -8   6   4        910.28        949.49        57.17 o
  -7   6   4        710.79        717.18        27.95 o
  -6   6   4        619.19        670.72        41.06 o
  -5   6   4         13.01         16.71        25.15 o
  -4   6   4        595.55        584.50        28.22 o
  -3   6   4       3359.09       3689.54        40.69 o
  -2   6   4       3348.79       3526.09       252.02 o
  -1   6   4        446.10        385.73        28.48 o
   0   6   4        507.91        600.15        29.40 o
   1   6   4        833.29        772.74        29.47 o
   2   6   4       1292.00       1357.83        30.89 o
   3   6   4        831.13        826.73        48.01 o
   4   6   4       1514.11       1756.44        51.79 o
   5   6   4       1525.33       1579.05        57.38 o
   6   6   4       1192.24       1170.13        45.43 o
   7   6   4       1400.59       1381.88        52.48 o
   8   6   4        813.38        716.51        55.97 o
   9   6   4         21.64         18.54        87.30 o
 -14   7   4        323.88        363.63        58.22 o
 -13   7   4         12.99         17.69        36.21 o
 -12   7   4        837.18        831.22        36.45 o
 -11   7   4        193.66        157.90        31.05 o
 -10   7   4        259.34        247.92        36.38 o
  -9   7   4        330.71        347.51        41.65 o
  -8   7   4       2012.92       1993.33        35.70 o
  -7   7   4        458.14        423.81        28.41 o
  -6   7   4       1845.12       1584.37        30.78 o
  -5   7   4        388.31        464.10        26.86 o
  -4   7   4       2865.16       2747.88       262.88 o
  -3   7   4       2809.95       3055.15        48.22 o
  -2   7   4        341.88        279.83        24.64 o
  -1   7   4       1976.02       2138.99        33.83 o
   0   7   4       1078.12       1027.67        64.96 o
   1   7   4        384.25        428.37        28.32 o
   2   7   4        465.13        484.66        32.95 o
   3   7   4        104.11        106.17        32.62 o
   4   7   4        160.30        220.98        32.59 o
   5   7   4        637.68        631.02        54.86 o
   6   7   4         37.43         47.35        37.18 o
   7   7   4        918.37        799.17        49.18 o
   8   7   4          1.63          0.00        51.59 o
 -14   8   4          9.12         10.10        38.38 o
 -13   8   4        461.74        477.23        35.04 o
 -12   8   4          4.41         11.78        30.98 o
 -11   8   4        881.44        925.35        33.60 o
 -10   8   4         35.52         32.84        28.34 o
  -9   8   4         12.04          0.00        28.27 o
  -8   8   4        149.70        155.12        28.07 o
  -7   8   4         32.29         40.35        29.28 o
  -6   8   4       1228.19       1219.13        31.03 o
  -5   8   4         66.61         36.61        35.61 o
  -4   8   4       2532.64       2456.90       123.67 o
  -3   8   4        112.69        126.67        28.23 o
  -2   8   4       3466.40       3540.86        38.08 o
  -1   8   4        585.53        641.05        28.23 o
   0   8   4       1143.28       1213.13        32.02 o
   1   8   4         36.50         88.59        29.63 o
   2   8   4        404.14        438.00        29.38 o
   3   8   4         20.50         16.17        27.97 o
   4   8   4        825.87        778.96        38.60 o
   5   8   4        180.30        170.14        36.91 o
   6   8   4        581.90        563.16        41.83 o
   7   8   4        253.89        215.76        47.80 o
 -14   9   4        263.35        283.31        38.07 o
 -13   9   4         94.32        112.32        36.00 o
 -12   9   4        406.30        379.29        36.18 o
 -11   9   4        479.31        505.47        32.28 o
 -10   9   4         96.41         75.30        29.60 o
  -9   9   4         32.51         48.15        39.52 o
  -8   9   4        250.37        303.22        28.09 o
  -7   9   4        433.97        417.04        27.62 o
  -6   9   4         48.85         84.34        25.22 o
  -5   9   4         77.20         49.08        25.00 o
  -4   9   4       1483.43       1398.43        31.16 o
  -3   9   4       1840.81       1805.11        69.15 o
  -2   9   4        127.06        105.17        26.25 o
  -1   9   4         24.60          8.34        27.13 o
   0   9   4        107.81        102.85        28.46 o
   1   9   4         77.74         73.37        33.00 o
   2   9   4        363.56        343.52        29.80 o
   3   9   4        201.19        193.62        36.80 o
   4   9   4        459.70        423.91        38.47 o
   5   9   4        202.67        170.06        39.91 o
   6   9   4        262.96        238.76        41.79 o
 -13  10   4        102.23         63.07        37.88 o
 -12  10   4        231.92        246.54        35.70 o
 -11  10   4         28.27         26.78        31.03 o
 -10  10   4        430.13        410.60        33.51 o
  -9  10   4          4.06         46.02        29.82 o
  -8  10   4        205.43        182.91        40.05 o
  -7  10   4         13.96         29.55        26.25 o
  -6  10   4          8.82         22.26        26.65 o
  -5  10   4        563.33        624.56        44.69 o
  -4  10   4       1005.70        992.17        66.64 o
  -3  10   4         84.75         59.47        36.03 o
  -2  10   4        741.29        768.25        28.88 o
  -1  10   4        611.84        656.72        58.39 o
   0  10   4        665.10        704.25        50.84 o
   1  10   4        249.99        269.04        30.27 o
   2  10   4        376.58        382.17        55.25 o
   3  10   4        336.31        304.81        35.61 o
   4  10   4        140.45        134.26        36.54 o
   5  10   4        153.67        103.27        38.55 o
 -13  11   4        142.33        135.95        55.04 o
 -12  11   4          9.31         11.11        34.44 o
 -11  11   4        476.48        481.27        35.91 o
 -10  11   4         24.74         44.78        45.99 o
  -9  11   4        520.31        554.50        33.38 o
  -8  11   4          2.27         23.50        30.19 o
  -7  11   4        233.33        315.01        29.26 o
  -6  11   4          9.25         15.61        26.56 o
  -5  11   4          9.14          0.00        26.76 o
  -4  11   4          1.25          6.24        27.30 o
  -3  11   4          7.27         21.65        29.30 o
  -2  11   4        445.88        484.68        32.07 o
  -1  11   4         70.99         31.65        32.64 o
   0  11   4        617.27        629.96        49.13 o
   1  11   4        128.93        114.03        36.74 o
   2  11   4        439.48        470.94        45.53 o
   3  11   4         94.88         87.85        36.15 o
   4  11   4        126.28        132.56        41.21 o
 -12  12   4        116.92        102.94        37.14 o
 -11  12   4         92.27        123.86        34.94 o
 -10  12   4        292.63        337.08        35.53 o
  -9  12   4         64.06         56.32        33.16 o
  -8  12   4        216.71        216.13        44.62 o
  -7  12   4        230.17        297.66        31.65 o
  -6  12   4        553.20        522.22        69.43 o
  -5  12   4         78.09         88.63        28.57 o
  -4  12   4        100.15         78.89        30.76 o
  -3  12   4        435.67        422.89        32.54 o
  -2  12   4        210.87        193.13        31.65 o
  -1  12   4        290.24        308.85        32.01 o
   0  12   4          3.09          6.36        30.81 o
   1  12   4        216.12        287.69       100.15 o
   2  12   4          1.28          2.51        34.49 o
 -11  13   4        110.51        120.30        34.25 o
 -10  13   4         90.70         50.88        34.72 o
  -9  13   4         25.06         21.03        34.84 o
  -8  13   4        163.53        114.26        35.04 o
  -7  13   4         40.13         40.25        32.94 o
  -6  13   4        339.49        364.34        41.09 o
  -5  13   4         25.75         13.96        31.70 o
  -4  13   4        223.18        256.66        33.31 o
  -3  13   4          7.46         15.76        33.18 o
  -2  13   4        550.96        542.67        35.98 o
  -1  13   4         89.88         62.82        60.14 o
   0  13   4        325.11        298.98        36.22 o
  -9  14   4        234.01        264.95        37.26 o
  -8  14   4         13.82         54.57        55.74 o
  -7  14   4        470.76        521.62        37.71 o
  -6  14   4         28.94         33.30        36.33 o
  -5  14   4        248.39        240.43        34.45 o
  -4  14   4          3.45         11.77        36.42 o
  -3  14   4        302.80        334.79        35.78 o
   3 -16   5          1.54          0.00        35.37 o
   4 -16   5        140.73        134.74        38.01 o
   5 -16   5         25.60         35.85        35.95 o
   6 -16   5        373.89        364.18        38.00 o
   7 -16   5         62.42         76.99        37.00 o
   0 -15   5          6.95         22.18        36.81 o
   1 -15   5        180.85        233.30        34.95 o
   2 -15   5          1.52         18.38        35.01 o
   3 -15   5        325.44        418.21        53.46 o
   4 -15   5         23.28          0.14        32.30 o
   5 -15   5        501.47        496.01        45.85 o
   6 -15   5         53.73        100.50        33.15 o
   7 -15   5        115.97        125.38        35.90 o
   8 -15   5         72.28         84.13        34.96 o
   9 -15   5         12.22         51.62        35.72 o
  10 -15   5        165.67        164.50        44.38 o
  -2 -14   5        183.94        111.83        35.54 o
  -1 -14   5         11.13         42.68        42.98 o
   0 -14   5        302.73        320.27        33.58 o
   1 -14   5         89.53         76.68        33.38 o
   2 -14   5        120.70        173.86        45.71 o
   3 -14   5         11.00         15.82        30.52 o
   4 -14   5        342.34        343.95        37.04 o
   5 -14   5        897.80        903.41        34.59 o
   6 -14   5         59.71         65.88        28.95 o
   7 -14   5        668.79        784.16        34.91 o
   8 -14   5         23.40         68.17        31.32 o
   9 -14   5        669.88        696.50        36.62 o
  10 -14   5          0.22          0.07        33.14 o
  11 -14   5         64.58         70.45        34.32 o
  -4 -13   5        269.22        259.96        52.00 o
  -3 -13   5        304.23        268.14        39.87 o
  -2 -13   5        316.65        298.67        38.32 o
  -1 -13   5        352.56        380.07        39.38 o
   0 -13   5        196.62        247.53        31.31 o
   1 -13   5        317.16        276.39        32.10 o
   2 -13   5         26.60         24.54        29.80 o
   3 -13   5          5.63         26.70        29.82 o
   4 -13   5        160.46        174.46        26.40 o
   5 -13   5          6.22          7.17        26.01 o
   6 -13   5        102.93        105.18        55.74 o
   7 -13   5        392.41        397.64        31.76 o
   8 -13   5        292.42        253.09        35.85 o
   9 -13   5        110.54         51.12        33.33 o
  10 -13   5        286.61        332.44        65.80 o
  11 -13   5         81.88         63.51        34.74 o
  12 -13   5        106.16         94.81        37.64 o
  -5 -12   5        169.62        111.19        39.90 o
  -4 -12   5        112.30         84.32        39.11 o
  -3 -12   5        311.90        305.94        37.47 o
  -2 -12   5         38.13         28.81        30.61 o
  -1 -12   5        474.83        478.86        34.42 o
   0 -12   5        140.06         85.95        31.13 o
   1 -12   5        572.33        536.09        32.56 o
   2 -12   5        255.69        255.47        38.26 o
   3 -12   5       1127.21       1054.35       114.51 o
   4 -12   5         36.73         29.55        28.79 o
   5 -12   5        740.96        845.46        88.13 o
   6 -12   5        129.89        110.62        27.25 o
   7 -12   5         60.20         82.26        29.50 o
   8 -12   5          0.43          5.24        30.27 o
   9 -12   5        368.61        343.85        32.14 o
  10 -12   5         97.50        113.40        30.91 o
  11 -12   5         78.01         50.65        31.60 o
  12 -12   5         58.48         53.45        35.68 o
  13 -12   5          0.45          2.43        41.38 o
  -6 -11   5         69.72         53.51        42.62 o
  -5 -11   5        161.52        171.73        39.60 o
  -4 -11   5        205.28        227.26        34.72 o
  -3 -11   5          1.95          3.54        32.54 o
  -2 -11   5        205.61        213.38        30.66 o
  -1 -11   5         20.17         55.27        30.81 o
   0 -11   5        726.74        748.29        46.41 o
   1 -11   5       1439.30       1469.42        45.67 o
   2 -11   5       1764.10       1770.13        62.13 o
   3 -11   5        562.84        601.88        38.44 o
   4 -11   5         53.19         57.02        26.00 o
   5 -11   5        825.50        793.08        36.87 o
   6 -11   5          0.44          5.47        25.94 o
   7 -11   5        269.79        299.59        27.96 o
   8 -11   5          0.69         14.20        27.67 o
   9 -11   5        462.06        463.83        38.96 o
  10 -11   5         51.23         94.16        31.57 o
  11 -11   5        853.43        830.35        35.80 o
  12 -11   5          4.38          0.07        35.11 o
  13 -11   5         91.19        106.98        35.80 o
  -7 -10   5         78.01         68.90        44.04 o
  -6 -10   5          0.10          0.28        38.91 o
  -5 -10   5        442.14        459.58        37.27 o
  -4 -10   5        208.23        213.76        37.90 o
  -3 -10   5        636.45        704.18        37.31 o
  -2 -10   5        306.58        353.59        31.41 o
  -1 -10   5       1940.61       1880.72       104.24 o
   0 -10   5       1660.26       1585.25        72.47 o
   1 -10   5       2019.47       1886.87        96.97 o
   2 -10   5        282.05        256.47        43.58 o
   3 -10   5        249.86        312.99        26.33 o
   4 -10   5          7.88         24.20        25.79 o
   5 -10   5         18.69         69.28        32.15 o
   6 -10   5        124.06         82.04        26.70 o
   7 -10   5          5.73         22.83        26.09 o
   8 -10   5        100.87        108.41        41.65 o
   9 -10   5         70.25         68.18        29.75 o
  10 -10   5        468.17        478.52        34.50 o
  11 -10   5        367.62        324.30        37.11 o
  12 -10   5        163.45        165.46        37.68 o
  13 -10   5         14.01         24.28        41.04 o
  14 -10   5        164.64        131.92        38.77 o
  -8  -9   5        238.10        244.15        53.91 o
  -7  -9   5        265.38        201.74        43.91 o
  -6  -9   5        325.44        311.16        38.62 o
  -5  -9   5        174.81        166.79        33.41 o
  -4  -9   5        623.22        611.68        34.27 o
  -3  -9   5        382.75        368.20        35.39 o
  -2  -9   5        174.15        175.28        29.11 o
  -1  -9   5        818.80        769.55        33.05 o
   0  -9   5        246.17        248.16        44.48 o
   1  -9   5        707.33        733.17        42.35 o
   2  -9   5        346.00        335.93        27.52 o
   3  -9   5          5.01         34.12        25.56 o
   4  -9   5          0.57          0.42        25.50 o
   5  -9   5        510.08        382.23        26.91 o
   6  -9   5        270.96        282.80        27.35 o
   7  -9   5       1304.82       1342.19        31.47 o
   8  -9   5         15.41         18.66        28.24 o
   9  -9   5       1396.08       1406.27        55.60 o
  10  -9   5         10.12         13.57        31.11 o
  11  -9   5        392.72        417.44        35.98 o
  12  -9   5         99.38         84.74        34.44 o
  13  -9   5         93.10         85.44        39.31 o
  14  -9   5         45.43         49.44        42.17 o
  -9  -8   5        280.16        264.39        60.63 o
  -8  -8   5        668.87        642.38        49.96 o
  -7  -8   5        343.43        312.65        41.27 o
  -6  -8   5        732.19        777.34        40.70 o
  -5  -8   5       1253.69       1246.74       105.85 o
  -4  -8   5       1272.81       1259.87        39.19 o
  -3  -8   5        507.89        552.97        32.50 o
  -2  -8   5         69.50         69.15        29.21 o
  -1  -8   5        133.23        191.10        26.33 o
   0  -8   5        334.81        405.76        33.86 o
   1  -8   5        426.68        518.65        29.34 o
   2  -8   5         52.40         59.79        26.03 o
   3  -8   5        181.66        176.85        28.13 o
   4  -8   5        480.12        317.66        38.89 o
   5  -8   5       1184.87       1308.54        31.26 o
   6  -8   5        765.52        758.79        28.49 o
   7  -8   5       1014.81       1157.03        30.24 o
   8  -8   5          3.49         17.30        29.69 o
   9  -8   5        326.32        311.72        29.77 o
  10  -8   5        475.91        540.74        31.95 o
  11  -8   5        476.36        515.50        38.87 o
  12  -8   5          3.27         12.94        35.09 o
  13  -8   5        325.87        360.98        38.19 o
  14  -8   5         47.05         47.98        44.79 o
  -9  -7   5        275.88        299.13        59.90 o
  -8  -7   5        335.42        358.07        49.84 o
  -7  -7   5        801.53        855.43        52.49 o
  -6  -7   5          2.80         23.35        38.12 o
  -5  -7   5        992.92        948.64        41.16 o
  -4  -7   5        699.45        716.16        53.43 o
  -3  -7   5       1357.06       1238.12        35.13 o
  -2  -7   5       3941.03       3934.93       215.12 o
  -1  -7   5        769.14        647.86        29.15 o
   0  -7   5         21.77          2.14        26.97 o
   1  -7   5       1078.25        865.77        33.91 o
   2  -7   5        192.66        136.28        28.53 o
   3  -7   5        782.73        610.80        32.39 o
   4  -7   5       2774.19       2957.96        85.26 o
   5  -7   5        277.27        295.48        26.45 o
   6  -7   5        372.67        346.96        33.20 o
   7  -7   5        528.21        543.03        36.24 o
   8  -7   5         93.87         66.59        29.37 o
   9  -7   5         13.77         28.19        29.17 o
  10  -7   5        155.75        134.57        31.32 o
  11  -7   5        120.75        141.09        37.46 o
  12  -7   5        183.27        164.21        36.91 o
  13  -7   5         15.48         22.06        39.66 o
  14  -7   5        236.16        252.67        49.20 o
  -9  -6   5          1.19          9.95        58.48 o
  -8  -6   5        325.32        333.08        49.92 o
  -7  -6   5          0.18          6.31        45.03 o
  -6  -6   5        815.22        860.42        44.10 o
  -5  -6   5        369.29        406.61        35.86 o
  -4  -6   5       1350.56       1394.48        54.65 o
  -3  -6   5        779.61        942.86        95.15 o
  -2  -6   5        785.69        768.91        71.81 o
  -1  -6   5        741.41        865.81        33.73 o
   0  -6   5        565.72        630.70        31.79 o
   1  -6   5       1930.57       1757.89        78.87 o
   2  -6   5         11.19         43.14        28.32 o
   3  -6   5       3472.54       3319.07       329.56 o
   4  -6   5       1727.25       1824.42        36.86 o
   5  -6   5        603.31        530.09        29.67 o
   6  -6   5        502.92        449.66        28.56 o
   7  -6   5       1588.58       1498.12        35.50 o
   8  -6   5        282.51        359.54        30.45 o
   9  -6   5        829.29        837.98        37.32 o
  10  -6   5        122.33        109.99        31.34 o
  11  -6   5        706.62        691.30        39.60 o
  12  -6   5         18.40         10.96        37.50 o
  13  -6   5        465.15        458.38        48.11 o
  14  -6   5         60.47         59.60        54.01 o
  -9  -5   5        256.04        222.80        91.27 o
  -8  -5   5        645.30        630.64        60.03 o
  -7  -5   5        440.74        439.39        42.04 o
  -6  -5   5       2882.42       2895.24       308.14 o
  -5  -5   5       1405.96       1378.68        88.69 o
  -4  -5   5       7889.76       7873.63       241.15 o
  -3  -5   5       1451.74       1365.31        38.83 o
  -2  -5   5        573.73        443.89        33.55 o
  -1  -5   5       2870.18       2720.46        61.36 o
   0  -5   5       1599.01       1618.88        45.99 o
   1  -5   5        471.74        482.71        24.56 o
   2  -5   5       3026.73       2993.50        69.68 o
   3  -5   5         22.20         47.55        29.18 o
   4  -5   5       1556.18       1477.14        37.75 o
   5  -5   5        132.96        220.77        30.04 o
   6  -5   5        122.90        183.30        27.72 o
   7  -5   5          0.90         27.54        30.73 o
   8  -5   5        119.90        142.70        31.23 o
   9  -5   5        740.51        787.40        39.61 o
  10  -5   5        264.74        295.65        36.11 o
  11  -5   5        682.68        727.21        43.66 o
  12  -5   5        329.42        297.66        46.61 o
  13  -5   5        372.94        354.39        51.88 o
  14  -5   5         32.07         32.18        68.49 o
  -9  -4   5        435.95        452.85        67.20 o
  -8  -4   5        217.06        216.94        50.65 o
  -7  -4   5       1338.49       1376.54       100.18 o
  -6  -4   5        179.59        151.95        37.74 o
  -5  -4   5        456.79        525.49        46.41 o
  -4  -4   5        329.69        530.99        45.99 o
  -3  -4   5       1450.13       1449.57        85.40 o
  -2  -4   5        144.64        150.69        30.28 o
  -1  -4   5       6175.20       5741.20       122.34 o
   0  -4   5        551.20        672.38        39.52 o
   1  -4   5       1486.69       1214.74        35.37 o
   2  -4   5        838.37        769.30        33.28 o
   3  -4   5       1836.81       1626.18        39.94 o
   4  -4   5       1930.56       1699.07        44.94 o
   5  -4   5       2904.20       2698.31        48.59 o
   6  -4   5        173.38        246.14        29.75 o
   7  -4   5       4877.05       4493.49        48.68 o
   8  -4   5        313.80        227.55        35.33 o
   9  -4   5        666.17        645.37        40.52 o
  10  -4   5       1029.04        998.67        69.22 o
  11  -4   5        341.36        323.32        43.46 o
  12  -4   5        389.48        351.83        52.45 o
  13  -4   5          7.97          3.91       104.90 o
  -9  -3   5          4.07          1.84        59.32 o
  -8  -3   5       2483.31       2573.11       126.57 o
  -7  -3   5        122.99        137.40        37.35 o
  -6  -3   5       2910.99       3432.83       358.91 o
  -5  -3   5        256.39        290.24        36.35 o
  -4  -3   5       4027.79       4386.72       279.45 o
  -3  -3   5        413.88        349.55        31.59 o
  -2  -3   5        608.69        498.59        33.12 o
  -1  -3   5       5917.85       5716.65       141.17 o
   0  -3   5        166.00        159.04        28.88 o
   1  -3   5         20.02         60.35        25.38 o
   2  -3   5        313.47        164.24        28.24 o
   3  -3   5         25.63         29.72        28.76 o
   4  -3   5        362.63        419.07        35.74 o
   5  -3   5          1.90         19.07        29.11 o
   6  -3   5       1014.07       1029.32        39.23 o
   7  -3   5       2256.96       2254.65        47.69 o
   8  -3   5        231.39        205.33        39.28 o
   9  -3   5       2912.36       2962.35        59.02 o
  10  -3   5        401.75        396.64        48.42 o
  11  -3   5        411.19        418.98        53.85 o
  -9  -2   5        661.23        688.92        58.70 o
  -8  -2   5       1358.51       1386.81        50.67 o
  -7  -2   5        110.20         71.15        56.54 o
  -6  -2   5        566.63        470.95        38.02 o
  -5  -2   5       2975.34       3255.00       148.62 o
  -4  -2   5       4094.72       4107.93       277.70 o
  -3  -2   5       1191.74       1065.60        41.20 o
  -2  -2   5       1947.82       1875.71        99.70 o
  -1  -2   5        365.05        392.80        33.85 o
   0  -2   5      41430.55      38998.61       292.48 o
   1  -2   5       6741.26       6437.01       286.19 o
   2  -2   5        357.17        416.64        27.70 o
   3  -2   5       1290.58       1025.06        36.12 o
   4  -2   5       1393.20       1261.33        43.54 o
   5  -2   5        508.99        470.96        56.05 o
   6  -2   5       1109.97       1105.65        52.28 o
   7  -2   5        394.96        350.93        41.45 o
   8  -2   5       3489.01       3743.18       127.27 o
   9  -2   5        809.46        889.59        49.46 o
  10  -2   5        149.47        143.48        69.47 o
 -10  -1   5        877.62        885.90        68.62 o
  -9  -1   5        640.41        657.96        50.44 o
  -8  -1   5        532.37        628.56        42.64 o
  -7  -1   5       1391.20       1278.43        41.27 o
  -6  -1   5        438.02        371.00        38.44 o
  -5  -1   5       5871.69       5480.05       298.56 o
  -4  -1   5       1662.86       1561.49        86.14 o
  -3  -1   5       5884.09       6322.33       119.61 o
  -1  -1   5      17427.92      20190.54      1254.49 o
   0  -1   5        288.09        336.38        48.26 o
   1  -1   5         12.94          5.31        31.61 o
   2  -1   5       1612.77       1421.28        71.36 o
   3  -1   5        645.71        610.77        34.11 o
   4  -1   5       3782.89       3660.35       116.64 o
   5  -1   5        150.54        101.26        36.08 o
   6  -1   5       3225.12       3164.39        55.88 o
   7  -1   5       1488.12       1541.10       173.08 o
   8  -1   5       3049.02       2986.95        90.02 o
   9  -1   5       1592.65       1729.99        83.55 o
 -11   0   5         27.59         32.80        58.02 o
 -10   0   5       1583.54       1661.29        59.78 o
  -9   0   5        160.18        186.61        38.42 o
  -8   0   5       3832.40       4126.21       235.14 o
  -7   0   5         23.10         33.65        32.34 o
  -6   0   5       1581.69       1663.32        41.33 o
  -5   0   5          0.54         25.16        34.48 o
  -4   0   5       1875.31       2172.05        66.74 o
  -3   0   5        206.58        240.97        46.96 o
  -2   0   5       6022.92       6743.22        81.63 o
  -1   0   5       3782.59       4141.25       112.45 o
   0   0   5        617.38        595.96        30.46 o
   1   0   5         65.85        160.38        27.90 o
   2   0   5        155.89        180.02        29.39 o
   3   0   5       1409.24       1330.53       114.69 o
   4   0   5       1438.35       1379.25        60.10 o
   5   0   5       9547.13      10215.20        96.45 o
   6   0   5         58.76         19.57        49.48 o
   7   0   5       1408.83       1661.51        70.80 o
   8   0   5        108.55        223.52        57.27 o
   9   0   5       1252.32       1297.62        76.36 o
 -12   1   5         49.86         53.02        58.07 o
 -11   1   5       1496.63       1532.06        58.98 o
 -10   1   5          0.20         22.06        42.22 o
  -9   1   5        883.12        832.57        40.59 o
  -8   1   5         95.25        110.68        34.98 o
  -7   1   5        213.15        199.09        32.70 o
  -6   1   5        453.72        391.41        32.78 o
  -5   1   5         92.08        167.34        33.46 o
  -4   1   5       6552.14       6299.93        57.20 o
  -3   1   5       2605.32       3170.16       192.40 o
  -2   1   5       1940.02       1971.34        38.62 o
  -1   1   5         49.67        172.58        25.02 o
   0   1   5       9131.69       9093.30       111.72 o
   1   1   5        250.50        264.12        28.98 o
   2   1   5       4627.65       3750.90        60.66 o
   3   1   5        195.19        128.40        30.44 o
   4   1   5       2832.43       2907.76        47.03 o
   5   1   5        408.82        600.19        39.38 o
   6   1   5        605.12        741.09        42.17 o
   7   1   5        391.19        422.82        41.92 o
   8   1   5        939.26       1073.04        62.31 o
 -13   2   5        127.75         86.59        58.32 o
 -12   2   5        559.25        523.24        51.07 o
 -11   2   5        157.38        143.59        41.21 o
 -10   2   5       1717.59       1572.04        61.71 o
  -9   2   5        770.48        941.96        40.52 o
  -8   2   5       1412.61       1330.07        42.74 o
  -7   2   5       2823.80       3076.84       121.75 o
  -6   2   5        485.21        361.96        29.43 o
  -5   2   5        316.68        281.55        29.40 o
  -4   2   5        115.77         53.60        43.82 o
  -3   2   5       2580.89       3259.51        62.06 o
  -2   2   5         21.47          6.57        37.74 o
  -1   2   5        780.41        828.73        40.88 o
   0   2   5          1.25          5.46        26.78 o
   1   2   5       4306.27       3844.40        46.23 o
   2   2   5          5.55         37.14        32.09 o
   3   2   5        757.56        790.58        37.95 o
   4   2   5         30.11         28.27        28.86 o
   5   2   5        138.44        145.10        34.19 o
   6   2   5        812.49        781.63        42.98 o
   7   2   5        404.66        456.69        45.10 o
   8   2   5       1025.85       1038.49        59.14 o
 -14   3   5        174.70        150.13        58.15 o
 -13   3   5        272.62        273.48        45.15 o
 -12   3   5         75.69         88.04        38.26 o
 -11   3   5        129.23        114.50        37.51 o
 -10   3   5        929.88       1002.75        38.41 o
  -9   3   5         50.43         68.33        31.94 o
  -8   3   5       2711.71       3027.98        66.74 o
  -7   3   5         29.37          6.01        35.08 o
  -6   3   5       4535.95       4759.10       157.84 o
  -5   3   5        161.39        120.93        28.15 o
  -4   3   5       1286.38       1249.22        34.27 o
  -3   3   5        122.74        167.10        27.86 o
  -2   3   5        354.13        377.28        29.36 o
  -1   3   5        181.16        141.89        28.56 o
   0   3   5       1088.07       1134.91        33.21 o
   1   3   5       5815.18       6633.65        74.36 o
   2   3   5         47.53        101.03        30.44 o
   3   3   5       1007.43       1014.97        33.55 o
   4   3   5       1139.85       1214.48        99.66 o
   5   3   5        499.57        469.70        38.28 o
   6   3   5         13.58          0.35        35.51 o
   7   3   5         10.58         10.38        45.76 o
   8   3   5          0.96          1.27        51.00 o
 -14   4   5         63.15         42.71        50.63 o
 -13   4   5        524.53        540.12        46.32 o
 -12   4   5         13.42         12.45        35.53 o
 -11   4   5        232.30        215.82        29.55 o
 -10   4   5        156.99        185.83        47.10 o
  -9   4   5       1681.10       1581.46        34.56 o
  -8   4   5        391.30        409.77        28.19 o
  -7   4   5        549.13        532.14        29.25 o
  -6   4   5        173.81        200.65        26.56 o
  -5   4   5        864.48       1015.53       159.83 o
  -4   4   5        102.94        220.37        35.57 o
  -3   4   5        113.96        117.92        27.55 o
  -2   4   5        390.59        350.19        29.65 o
  -1   4   5        476.80        530.52        32.46 o
   0   4   5       2437.29       2536.52        39.51 o
   1   4   5       1340.39       1317.78        46.69 o
   2   4   5        685.83        759.48        28.74 o
   3   4   5        111.25        118.90        27.99 o
   4   4   5       2879.37       2675.81        53.64 o
   5   4   5       1478.55       1518.91        41.92 o
   6   4   5       1200.10       1177.73        43.91 o
   7   4   5          6.02          4.56        41.92 o
   8   4   5        576.70        568.75        59.20 o
   9   4   5          1.17          2.12        77.60 o
 -14   5   5        388.98        399.03        46.85 o
 -13   5   5          2.18         40.28        40.44 o
 -12   5   5        641.81        669.77        39.77 o
 -11   5   5        534.10        530.87        53.05 o
 -10   5   5         92.82         92.28        28.31 o
  -9   5   5        376.60        357.86        28.78 o
  -8   5   5       3047.35       3066.35        61.92 o
  -7   5   5       2202.16       2229.47        34.27 o
  -6   5   5       1637.60       1752.12        39.17 o
  -5   5   5          3.46         47.55        26.22 o
  -4   5   5       3729.04       3904.21        44.03 o
  -3   5   5        326.85        329.25        29.60 o
  -2   5   5        884.39        925.89        31.28 o
  -1   5   5       1308.86       1270.52        30.52 o
   0   5   5        897.61        832.87        28.44 o
   1   5   5        656.05        590.85        27.57 o
   2   5   5        280.06        370.39        52.87 o
   3   5   5        773.92        810.63        48.71 o
   4   5   5          0.02          0.14        29.05 o
   5   5   5        440.47        410.96        32.50 o
   6   5   5        135.57        114.79        38.82 o
   7   5   5        379.15        388.82        39.53 o
   8   5   5        234.24        253.09        51.38 o
   9   5   5         74.30         82.42        71.10 o
 -14   6   5         58.49         29.38        42.05 o
 -13   6   5        465.16        445.42        40.91 o
 -12   6   5        290.04        306.84        32.48 o
 -11   6   5        113.30        128.29        34.94 o
 -10   6   5        238.07        275.85        31.91 o
  -9   6   5        219.23        176.44        30.65 o
  -8   6   5        914.86       1038.10        31.80 o
  -7   6   5         11.98          0.63        25.64 o
  -6   6   5         67.53         70.71        24.37 o
  -5   6   5          6.13         16.25        24.61 o
  -4   6   5       1940.23       1960.59        71.29 o
  -3   6   5        419.48        517.08        26.51 o
  -2   6   5       1805.61       1773.45        32.86 o
  -1   6   5        271.88        309.35        25.50 o
   0   6   5        496.23        510.77        25.40 o
   1   6   5        262.20        231.12        24.21 o
   2   6   5        716.26        646.52        28.88 o
   3   6   5         97.78         77.72        29.76 o
   4   6   5        385.66        407.87        39.77 o
   5   6   5          2.21          0.00        33.67 o
   6   6   5       1508.84       1437.72        45.30 o
   7   6   5         63.02         45.33        40.66 o
   8   6   5        311.08        287.30        52.04 o
   9   6   5        131.26        124.21        69.33 o
 -14   7   5         75.94         80.64        38.55 o
 -13   7   5        325.27        329.32        38.69 o
 -12   7   5        306.03        299.93        35.57 o
 -11   7   5        958.90        987.72        34.47 o
 -10   7   5        343.77        327.37        34.69 o
  -9   7   5        763.31        839.83        57.73 o
  -8   7   5         12.63         14.30        27.62 o
  -7   7   5       2152.31       2134.93        36.20 o
  -6   7   5        920.79        926.72        88.62 o
  -5   7   5       1146.50       1176.54        43.09 o
  -4   7   5         27.60         42.12        25.47 o
  -3   7   5        753.24        621.89        31.66 o
  -2   7   5          0.42          2.47        25.42 o
  -1   7   5        952.05        805.63        27.77 o
   0   7   5        311.41        260.53        26.61 o
   1   7   5         20.64          0.28        27.15 o
   2   7   5        636.92        560.03        29.95 o
   3   7   5         35.95          4.11        28.02 o
   4   7   5        367.35        330.64        48.36 o
   5   7   5         10.81         19.64        36.90 o
   6   7   5        864.69        867.81        75.97 o
   7   7   5        257.11        226.08        43.21 o
   8   7   5        488.96        408.44        54.22 o
 -14   8   5        312.96        285.24        37.74 o
 -13   8   5        103.89         92.69        34.05 o
 -12   8   5       1197.20       1096.93        38.42 o
 -11   8   5          3.26          0.40        30.94 o
 -10   8   5         77.79         75.66        28.63 o
  -9   8   5         80.98         69.28        29.18 o
  -8   8   5        139.27        134.64        26.78 o
  -7   8   5       1416.99       1366.52        33.22 o
  -6   8   5       1135.50       1081.46        59.37 o
  -5   8   5        177.19        196.33        25.08 o
  -4   8   5       2886.14       2766.53       104.59 o
  -3   8   5       2761.70       2710.25        36.86 o
  -2   8   5       2131.20       2195.83       106.89 o
  -1   8   5        963.94       1014.20        56.19 o
   0   8   5        270.74        281.54        31.24 o
   1   8   5        981.62        978.50        35.28 o
   2   8   5         69.24         64.94        30.29 o
   3   8   5        290.24        353.36        33.90 o
   4   8   5          6.79         10.77        32.30 o
   5   8   5        307.70        306.00        35.28 o
   6   8   5         26.25         28.96        36.96 o
   7   8   5        640.99        547.09        47.96 o
 -14   9   5          1.41          0.42        38.55 o
 -13   9   5        755.78        763.68        83.20 o
 -12   9   5         89.87         68.46        33.85 o
 -11   9   5        368.77        374.37        35.57 o
 -10   9   5        184.80        201.31        32.49 o
  -9   9   5        460.64        483.02        32.39 o
  -8   9   5          9.44         19.73        29.02 o
  -7   9   5          3.20         21.74        25.35 o
  -6   9   5       1006.24       1035.61        29.92 o
  -5   9   5         84.32        115.63        26.04 o
  -4   9   5        476.28        480.20        27.53 o
  -3   9   5        391.04        386.65        52.91 o
  -2   9   5        777.22        665.62        34.91 o
  -1   9   5        257.86        338.29        47.10 o
   0   9   5       1352.02       1377.77        92.74 o
   1   9   5         51.61         75.44        29.56 o
   2   9   5        571.96        583.18        31.94 o
   3   9   5         51.92         75.71        33.87 o
   4   9   5        469.20        481.61        34.40 o
   5   9   5         17.95         32.29        53.67 o
   6   9   5        250.74        238.31        42.97 o
 -13  10   5        249.26        288.98        40.18 o
 -12  10   5        169.38        119.69        36.43 o
 -11  10   5        480.18        487.36        32.59 o
 -10  10   5         51.88         36.56        29.06 o
  -9  10   5        749.34        783.09        51.30 o
  -8  10   5        240.08        226.63        34.11 o
  -7  10   5        287.17        249.42        28.79 o
  -6  10   5        201.14        195.14        27.80 o
  -5  10   5        675.75        652.92        62.24 o
  -4  10   5        508.36        514.56        29.28 o
  -3  10   5        471.79        409.26        28.24 o
  -2  10   5         12.35         35.12        29.26 o
  -1  10   5        826.58        920.97        34.14 o
   0  10   5          0.45          0.00        32.19 o
   1  10   5        451.53        478.09        53.29 o
   2  10   5         89.43         76.72        36.07 o
   3  10   5        109.37        162.51        35.64 o
   4  10   5        143.51        121.25        37.46 o
   5  10   5         10.40         39.49        51.02 o
 -12  11   5        159.17        167.18        36.00 o
 -11  11   5         22.56         16.37        32.47 o
 -10  11   5        462.15        449.21        33.42 o
  -9  11   5          0.39          6.53        32.33 o
  -8  11   5        790.31        806.23        33.38 o
  -7  11   5          0.73          0.00        29.70 o
  -6  11   5         46.47         69.43        27.38 o
  -5  11   5        335.73        342.19        28.27 o
  -4  11   5          2.91          0.00        27.60 o
  -3  11   5        843.44        854.92        33.48 o
  -2  11   5        331.22        358.67        47.42 o
  -1  11   5        275.56        286.95        32.40 o
   0  11   5        196.92        165.90        31.10 o
   1  11   5        240.35        251.98        36.32 o
   2  11   5        135.88        133.51        40.74 o
   3  11   5        161.07        150.58        38.12 o
 -11  12   5        421.03        439.87        43.40 o
 -10  12   5         59.08         66.73        33.99 o
  -9  12   5        339.20        317.26        35.09 o
  -8  12   5        112.29         99.51        52.70 o
  -7  12   5        466.43        522.07        73.73 o
  -6  12   5          1.54          0.00        30.34 o
  -5  12   5          1.55         12.13        29.89 o
  -4  12   5         33.80         50.07        30.18 o
  -3  12   5          2.55          9.62        32.81 o
  -2  12   5        104.10        111.61        32.60 o
  -1  12   5         37.93          0.00        32.26 o
   0  12   5        362.70        347.45        36.83 o
   1  12   5         15.42          6.92        36.46 o
   2  12   5        188.00        142.80        37.71 o
 -10  13   5         67.07         33.78        33.89 o
  -9  13   5        163.29        175.83        37.64 o
  -8  13   5         57.21         77.97        34.66 o
  -7  13   5        419.75        437.17        35.24 o
  -6  13   5         37.60          0.07        33.68 o
  -5  13   5        125.04        118.41        35.41 o
  -4  13   5         43.02         25.50        35.04 o
  -3  13   5        201.81        210.64        41.79 o
  -2  13   5         30.60         63.61        32.62 o
  -1  13   5        510.11        468.84        37.41 o
  -7  14   5          6.29          7.91        36.26 o
  -6  14   5         31.40         18.26        38.35 o
  -5  14   5          5.48         13.56        36.21 o
  -4  14   5        116.00         80.71        34.90 o
   3 -16   6        174.17        204.80        37.99 o
   4 -16   6         11.90          6.72        35.99 o
   5 -16   6        394.26        440.64        38.10 o
   6 -16   6         32.42         59.66        36.28 o
   7 -16   6        452.38        452.89        39.43 o
   0 -15   6         97.38         71.75        38.49 o
   1 -15   6          2.67          0.00        33.64 o
   2 -15   6        146.79        166.87        35.48 o
   3 -15   6         58.17          7.40        35.90 o
   4 -15   6        420.58        397.10        36.05 o
   5 -15   6         11.34         21.08        34.76 o
   6 -15   6        212.77        252.79        34.63 o
   7 -15   6        180.48        177.13        70.13 o
   8 -15   6         47.87         78.71        35.49 o
   9 -15   6        296.56        300.48        38.89 o
  10 -15   6          2.60         16.02        34.95 o
  -2 -14   6         20.04         20.08        36.79 o
  -1 -14   6        460.24        462.20        37.70 o
   0 -14   6         13.59         38.65        31.68 o
   1 -14   6        121.97        172.84        33.12 o
   2 -14   6          2.17         15.06        32.05 o
   3 -14   6        268.83        282.19        59.06 o
   4 -14   6         95.29        125.23        30.73 o
   5 -14   6        577.61        566.25        34.35 o
   6 -14   6        185.84        221.21        32.44 o
   7 -14   6        196.87        231.97        33.36 o
   8 -14   6        289.83        322.57        38.47 o
   9 -14   6         48.70         54.11        34.04 o
  10 -14   6          9.34          0.14        34.46 o
  11 -14   6          1.49          0.63        37.30 o
  -4 -13   6        141.07        107.81        39.66 o
  -3 -13   6        110.96         48.75        36.03 o
  -2 -13   6        272.16        313.91        37.98 o
  -1 -13   6        328.00        361.20        36.56 o
   0 -13   6        431.33        422.61        33.83 o
   1 -13   6         40.38         83.94        32.10 o
   2 -13   6          9.59          0.00        29.71 o
   3 -13   6        494.67        533.96        32.11 o
   4 -13   6         12.07         23.05        27.70 o
   5 -13   6        669.43        709.86        29.98 o
   6 -13   6         48.98         41.24        30.12 o
   7 -13   6        774.74        829.89        35.61 o
   8 -13   6         19.68         20.84        30.52 o
   9 -13   6        402.75        384.63        32.91 o
  10 -13   6          0.01          3.89        33.29 o
  11 -13   6        175.67        252.20        50.98 o
  12 -13   6         35.86         21.21        37.27 o
  -5 -12   6         61.34         58.39        41.28 o
  -4 -12   6        310.10        286.06        38.29 o
  -3 -12   6        132.53        120.95        33.43 o
  -2 -12   6        504.00        474.98        76.25 o
  -1 -12   6         84.61        128.14        34.62 o
   0 -12   6        749.99        782.34        59.44 o
   1 -12   6        160.53        207.91        50.04 o
   2 -12   6       1295.07       1368.06        33.93 o
   3 -12   6         18.05         24.94        26.87 o
   4 -12   6        117.19        107.35        27.33 o
   5 -12   6         33.93         50.37        26.77 o
   6 -12   6          0.54         16.15        26.40 o
   7 -12   6          0.50          1.01        28.33 o
   8 -12   6          3.10          2.10        30.41 o
   9 -12   6         76.12         51.73        32.35 o
  10 -12   6        100.47        108.61        32.49 o
  11 -12   6        177.58        164.68        32.67 o
  12 -12   6         85.87        108.54        36.28 o
  13 -12   6        118.13         73.67        47.24 o
  -6 -11   6         28.77         11.48        40.01 o
  -5 -11   6        233.90        268.43        39.73 o
  -4 -11   6         13.79         19.61        31.48 o
  -3 -11   6        357.28        336.66        32.04 o
  -2 -11   6         16.82         41.94        29.58 o
  -1 -11   6        714.92        602.93        32.04 o
   0 -11   6        172.74        185.81        33.69 o
   1 -11   6       1934.42       1970.33        81.70 o
   2 -11   6          0.11          0.28        27.03 o
   3 -11   6        705.52        688.80        29.30 o
   4 -11   6        402.78        423.36        28.01 o
   5 -11   6        297.51        306.92        51.44 o
   6 -11   6          9.73         35.35        24.65 o
   7 -11   6        685.83        723.46        31.21 o
   8 -11   6        505.36        579.12        31.70 o
   9 -11   6         55.65        116.94        33.07 o
  10 -11   6        377.41        390.85        35.11 o
  11 -11   6        114.12        115.15        37.50 o
  12 -11   6        107.78        123.32        33.70 o
  13 -11   6          6.54         12.01        37.24 o
  -7 -10   6          0.71         25.73        42.02 o
  -6 -10   6        272.79        236.61        39.95 o
  -5 -10   6        114.06        133.61        33.79 o
  -4 -10   6        209.15        225.47        39.49 o
  -3 -10   6         23.05         58.31        28.99 o
  -2 -10   6        427.13        428.16        31.33 o
  -1 -10   6         22.87         10.27        29.83 o
   0 -10   6        508.62        574.10        33.08 o
   1 -10   6        343.57        329.36        27.74 o
   2 -10   6        373.33        381.83        38.26 o
   3 -10   6        299.63        270.12        26.36 o
   4 -10   6        167.50        117.31        26.83 o
   5 -10   6        220.17        234.32        26.90 o
   6 -10   6        155.83        200.79        26.24 o
   7 -10   6        801.94        815.52        30.24 o
   8 -10   6          7.76          0.07        28.81 o
   9 -10   6        451.97        395.81        33.15 o
  10 -10   6        101.50         41.63        35.19 o
  11 -10   6        795.48        783.06        66.22 o
  12 -10   6          2.91         26.59        32.39 o
  13 -10   6        125.97        131.79        37.55 o
  -8  -9   6         68.86         49.87        47.20 o
  -7  -9   6        106.80         68.80        43.42 o
  -6  -9   6          0.50         14.33        38.17 o
  -5  -9   6        101.95         95.88        33.48 o
  -4  -9   6        191.69        179.21        32.03 o
  -3  -9   6         67.14         55.31        30.64 o
  -2  -9   6       1193.11       1277.34        45.01 o
  -1  -9   6        637.54        647.88        33.39 o
   0  -9   6       2731.71       2644.17       138.76 o
   1  -9   6        489.97        446.76        39.38 o
   2  -9   6       2078.04       2010.19       220.81 o
   3  -9   6       1035.62       1031.73        59.47 o
   4  -9   6        882.23       1040.82        30.26 o
   5  -9   6        316.79        319.94        26.24 o
   6  -9   6        544.55        513.63        29.13 o
   7  -9   6         93.16        100.40        29.67 o
   8  -9   6        100.89         57.65        29.77 o
   9  -9   6         56.67         42.88        38.79 o
  10  -9   6        315.92        264.85        33.45 o
  11  -9   6         62.45         59.19        34.50 o
  12  -9   6         29.62         22.97        34.46 o
  13  -9   6         99.36        112.79        39.04 o
  14  -9   6         88.10         40.56        42.57 o
  -9  -8   6         42.92         35.54        53.83 o
  -8  -8   6        347.19        373.93        48.14 o
  -7  -8   6        453.39        445.05        43.55 o
  -6  -8   6         35.26         44.83        36.35 o
  -5  -8   6        348.75        339.24        32.31 o
  -4  -8   6        482.72        493.69        35.54 o
  -3  -8   6        944.61       1019.30        37.76 o
  -2  -8   6         16.65         13.05        26.20 o
  -1  -8   6       1146.48       1097.67        59.34 o
   0  -8   6         76.55         76.68        27.36 o
   1  -8   6       1141.08       1032.90       111.93 o
   2  -8   6       1110.00       1029.00        51.05 o
   3  -8   6       3113.52       3074.80        37.40 o
   4  -8   6        969.07        923.12        28.99 o
   5  -8   6        214.26        183.99        25.37 o
   6  -8   6        129.81        128.25        36.59 o
   7  -8   6        915.24        821.02        30.76 o
   8  -8   6       1531.46       1444.88        33.95 o
   9  -8   6        784.86        733.76        34.52 o
  10  -8   6        184.67        173.52        31.22 o
  11  -8   6        385.46        488.96        36.06 o
  12  -8   6        302.36        272.57        38.65 o
  13  -8   6        119.42        102.44        39.31 o
  14  -8   6        223.83        208.21        44.84 o
  -9  -7   6         41.94         43.10        51.69 o
  -8  -7   6        648.42        674.89        61.57 o
  -7  -7   6        177.49        206.12        39.31 o
  -6  -7   6       2077.42       2104.88       131.98 o
  -5  -7   6        337.08        361.97        35.81 o
  -4  -7   6       5514.83       5577.69       232.31 o
  -3  -7   6        380.71        438.79        31.45 o
  -2  -7   6       5216.21       5182.70        84.46 o
  -1  -7   6         82.94         38.71        26.38 o
   0  -7   6       1978.30       2056.79        60.52 o
   1  -7   6         23.25          0.62        27.32 o
   2  -7   6       2263.36       2126.74        71.85 o
   3  -7   6       2724.26       2417.78        69.22 o
   4  -7   6       1147.62       1030.61        32.32 o
   5  -7   6        518.90        476.96        26.74 o
   6  -7   6        102.78         50.91        26.59 o
   7  -7   6        682.81        704.76        28.86 o
   8  -7   6         12.08         25.05        30.41 o
   9  -7   6         11.95         39.34        30.22 o
  10  -7   6          7.07         10.72        30.13 o
  11  -7   6        320.87        353.91        39.11 o
  12  -7   6          1.80          0.00        38.34 o
  13  -7   6        552.95        557.36        46.46 o
  14  -7   6         13.45          2.35        50.55 o
  -9  -6   6        580.22        533.61        58.75 o
  -8  -6   6         76.55         89.12        44.46 o
  -7  -6   6        398.81        391.21        46.51 o
  -6  -6   6         11.81         67.30        35.48 o
  -5  -6   6       1283.23       1422.70       109.31 o
  -4  -6   6        439.45        450.20        36.73 o
  -3  -6   6       1466.54       1652.18        35.24 o
  -2  -6   6        810.76        699.22        30.16 o
  -1  -6   6       1201.11       1353.14        71.22 o
   0  -6   6       1216.85       1237.35        88.93 o
   1  -6   6        285.18        347.78        31.90 o
   2  -6   6       1371.06       1269.07       102.84 o
   3  -6   6       1010.57        993.09        37.43 o
   4  -6   6       2520.24       2270.37       177.48 o
   5  -6   6        850.88        657.83        29.89 o
   6  -6   6       1855.75       1694.42       101.93 o
   7  -6   6        596.43        567.05        31.32 o
   8  -6   6        577.97        518.57        32.96 o
   9  -6   6          1.90         14.67        29.51 o
  10  -6   6        186.34        199.22        35.92 o
  11  -6   6          1.75          0.00        35.35 o
  12  -6   6        479.73        424.76        41.74 o
  13  -6   6        182.46        166.53        48.92 o
  14  -6   6         42.85         37.47        54.36 o
  -9  -5   6          5.29         17.26        63.67 o
  -8  -5   6        254.24        231.02        45.08 o
  -7  -5   6        487.04        484.85        42.25 o
  -6  -5   6       1366.57       1521.46       144.32 o
  -5  -5   6        896.33        927.40       106.06 o
  -4  -5   6       1800.52       1584.10       122.58 o
  -3  -5   6       1602.71       1476.78       108.68 o
  -2  -5   6       3033.15       3185.02        58.88 o
  -1  -5   6       2331.86       2162.11        50.32 o
   0  -5   6          8.63         22.76        30.73 o
   1  -5   6       3362.01       2787.59        59.23 o
   2  -5   6        688.78        586.16        32.29 o
   3  -5   6       2382.90       2016.96        39.33 o
   4  -5   6        793.05        816.70        31.82 o
   5  -5   6        588.79        609.90        29.45 o
   6  -5   6        174.99        194.83        29.14 o
   7  -5   6        376.08        349.15        32.23 o
   8  -5   6        837.71        856.19        35.00 o
   9  -5   6        957.41        977.79        49.97 o
  10  -5   6        581.55        572.05        40.97 o
  11  -5   6        641.73        620.64        41.25 o
  12  -5   6        624.05        601.58        45.51 o
  13  -5   6         72.78         75.68        48.73 o
  14  -5   6         82.69         66.72        65.58 o
  -9  -4   6          0.90          4.46        47.69 o
  -8  -4   6       2046.39       2029.27       152.43 o
  -7  -4   6         58.08         75.93        36.97 o
  -6  -4   6       4519.34       4273.47       387.25 o
  -5  -4   6        131.55        155.08        35.67 o
  -4  -4   6       5466.99       5348.28       532.27 o
  -3  -4   6          1.77          1.65        31.95 o
  -2  -4   6       9067.85       8467.93       273.61 o
  -1  -4   6        898.43       1043.09        80.86 o
   0  -4   6          3.26         11.86        27.83 o
   1  -4   6          4.60         13.18        28.54 o
   2  -4   6       3333.45       2591.96       153.02 o
   3  -4   6        144.51        180.56        31.80 o
   4  -4   6       1976.06       1765.18       104.97 o
   5  -4   6         49.51         82.10        31.25 o
   6  -4   6       3249.90       3053.58       140.96 o
   7  -4   6         83.81         86.26        31.18 o
   8  -4   6          3.56          7.99        30.99 o
   9  -4   6        930.26        957.98        45.53 o
  10  -4   6          6.41         29.51        39.91 o
  11  -4   6        390.01        364.02        43.64 o
  12  -4   6         13.26         19.36        43.14 o
  13  -4   6        150.20        156.62        89.88 o
 -10  -3   6          8.59         18.25        63.01 o
  -9  -3   6       1633.58       1575.95       115.70 o
  -8  -3   6        146.30        167.45        49.76 o
  -7  -3   6       1726.99       1476.94       116.89 o
  -6  -3   6        359.78        368.66        34.37 o
  -5  -3   6       3681.87       3618.05       128.45 o
  -4  -3   6          6.88         36.66        30.38 o
  -3  -3   6       3257.46       3714.66       235.45 o
  -2  -3   6       1476.60       1756.82       157.18 o
  -1  -3   6       1744.13       1729.22        39.18 o
   0  -3   6       4227.36       4174.52        47.79 o
   1  -3   6        790.67        821.78        36.08 o
   2  -3   6       1797.87       1626.31        50.70 o
   3  -3   6          1.77          3.81        31.55 o
   4  -3   6       5246.90       4522.90       287.17 o
   5  -3   6        270.46        282.17        29.82 o
   6  -3   6       1577.32       1306.85       118.81 o
   7  -3   6        692.44        691.28        40.05 o
   8  -3   6       1629.87       1666.20        97.21 o
   9  -3   6         23.26         33.12        40.43 o
  10  -3   6        425.31        451.79        44.69 o
  11  -3   6         83.22         64.29        47.19 o
  12  -3   6        288.91        304.29        96.10 o
 -10  -2   6       1212.88       1110.32        94.03 o
  -9  -2   6        187.85        176.15        42.42 o
  -8  -2   6       1728.70       1755.50       181.15 o
  -7  -2   6        106.99        156.62        53.46 o
  -6  -2   6       3478.61       3733.72       116.22 o
  -5  -2   6         55.91          8.63        32.71 o
  -4  -2   6        287.38        302.05        36.80 o
  -3  -2   6        818.47       1009.03        41.49 o
  -2  -2   6       1090.27       1438.19        88.02 o
  -1  -2   6      24932.33      26610.60       115.28 o
   0  -2   6        501.55        494.32        31.77 o
   1  -2   6        382.20        481.03        38.10 o
   2  -2   6        515.36        567.98        70.66 o
   3  -2   6       1019.82        843.12        58.74 o
   4  -2   6         56.62         91.13        31.50 o
   5  -2   6        152.77        200.73        32.90 o
   6  -2   6          0.00          0.22        34.19 o
   7  -2   6       2683.85       2651.97       195.48 o
   8  -2   6         95.79        103.33        40.52 o
   9  -2   6        518.17        522.77        46.11 o
  10  -2   6         55.05         43.33        65.21 o
  11  -2   6        146.01        151.09        60.19 o
 -11  -1   6        587.43        531.49        66.48 o
 -10  -1   6        201.28        215.15        47.47 o
  -9  -1   6        391.58        333.88        42.88 o
  -8  -1   6         69.42         51.72        34.94 o
  -7  -1   6         23.06         53.06        34.94 o
  -6  -1   6        822.13        799.38        55.77 o
  -5  -1   6          2.00         23.71        34.24 o
  -4  -1   6       2415.34       2647.22        62.90 o
  -3  -1   6         22.41          7.27        32.86 o
  -2  -1   6       4392.96       6150.13       120.98 o
  -1  -1   6       8333.00       9116.75       202.08 o
   0  -1   6       4819.43       5307.63        86.87 o
   1  -1   6       1989.49       1936.64        98.54 o
   2  -1   6       8574.02       7992.85       489.88 o
   3  -1   6        396.72        352.32        35.46 o
   4  -1   6       2664.36       2426.51        45.84 o
   5  -1   6        207.62        264.94        32.08 o
   6  -1   6         78.83         13.11        36.12 o
   7  -1   6          8.30         35.30        36.22 o
   8  -1   6        637.67        595.59        64.30 o
   9  -1   6          0.34          8.46        46.23 o
  10  -1   6        415.66        375.18        59.89 o
 -12   0   6        135.93        124.46        63.04 o
 -11   0   6       1326.62       1273.59        57.62 o
 -10   0   6        475.74        497.88        47.90 o
  -9   0   6        799.41        871.03        41.38 o
  -8   0   6        429.62        487.70        38.05 o
  -7   0   6        825.71        955.95        39.76 o
  -6   0   6        772.37        878.79        32.81 o
  -5   0   6       7432.49       7602.17       223.12 o
  -4   0   6         79.05         49.06        43.96 o
  -3   0   6       4138.46       4429.58       167.21 o
  -2   0   6       2021.78       1925.16        65.03 o
  -1   0   6       2585.97       2679.37       377.64 o
   0   0   6        589.71        688.13        33.23 o
   1   0   6        169.40        135.69        30.53 o
   2   0   6        163.55        110.88        31.80 o
   3   0   6        624.94        630.26        37.09 o
   4   0   6        298.36        373.72        32.15 o
   5   0   6        335.72        344.06        33.61 o
   6   0   6        260.88        227.42        53.88 o
   7   0   6        116.55        190.70        39.92 o
   8   0   6       2152.64       2139.34       122.86 o
   9   0   6        367.81        363.32        52.06 o
 -13   1   6         25.38         28.87        67.02 o
 -12   1   6        853.33        814.72        55.64 o
 -11   1   6         10.26          4.19        41.30 o
 -10   1   6        980.52       1011.50        81.56 o
  -9   1   6         89.39         87.10        35.39 o
  -8   1   6       2852.36       2948.62        93.06 o
  -7   1   6        848.42        921.88        37.74 o
  -6   1   6       3559.22       3906.69        48.88 o
  -5   1   6       1750.57       1950.01        50.53 o
  -4   1   6       3269.15       3229.30        84.56 o
  -3   1   6        561.08        435.78        39.63 o
  -2   1   6        996.31       1072.97        73.10 o
  -1   1   6       2301.39       2246.98       114.41 o
   0   1   6        916.03        969.40        30.12 o
   1   1   6         44.85         45.15        29.94 o
   2   1   6        204.05        264.38        38.00 o
   3   1   6       2395.38       2265.16        70.83 o
   4   1   6        747.16        712.76        31.83 o
   5   1   6        864.35        848.32        38.54 o
   6   1   6        129.36        311.03        39.47 o
   7   1   6       1077.69       1146.41        42.59 o
   8   1   6        104.84        155.35        47.09 o
   9   1   6        217.26        229.98        53.66 o
 -14   2   6          0.06          0.00        63.06 o
 -13   2   6        636.18        553.99        53.95 o
 -12   2   6         60.48         39.73        43.80 o
 -11   2   6       1438.65       1490.01        46.08 o
 -10   2   6        156.77        167.47        34.99 o
  -9   2   6       1738.41       1834.38        92.74 o
  -8   2   6        160.31        145.63        30.56 o
  -7   2   6       1955.01       1861.60        39.07 o
  -6   2   6         32.62         20.94        28.44 o
  -5   2   6         23.71         11.13        31.47 o
  -4   2   6       1315.90       1717.36       108.71 o
  -3   2   6        120.93        146.20        28.04 o
  -2   2   6        550.07        557.99        45.85 o
  -1   2   6       1714.48       2030.86        64.12 o
   0   2   6       4010.07       4018.25       179.05 o
   1   2   6          8.34         18.32        29.08 o
   2   2   6       2885.19       2791.37        43.72 o
   3   2   6        402.94        458.17        30.81 o
   4   2   6       1962.13       1600.06       117.59 o
   5   2   6        172.39        190.78        32.33 o
   6   2   6       1404.18       1458.30        43.60 o
   7   2   6        367.61        395.45        44.59 o
   8   2   6        617.57        637.98        51.79 o
   9   2   6         87.39         73.21        56.46 o
 -14   3   6        369.96        375.16        56.41 o
 -13   3   6         98.47         85.04        44.66 o
 -12   3   6        231.14        231.69        39.64 o
 -11   3   6         66.90         75.18        36.35 o
 -10   3   6       1048.44       1096.11        37.23 o
  -9   3   6       2272.79       2194.00       129.12 o
  -8   3   6        831.67        893.60        30.91 o
  -7   3   6       2005.57       1980.29        67.51 o
  -6   3   6       4613.02       5154.25        69.82 o
  -5   3   6       7691.65       8277.28        79.11 o
  -4   3   6          3.90         22.96        29.73 o
  -3   3   6        148.76        151.20        27.95 o
  -2   3   6        150.41        109.38        40.12 o
  -1   3   6       2869.25       2881.56        55.42 o
   0   3   6         66.22         55.01        27.97 o
   1   3   6       5728.51       5681.76        58.25 o
   2   3   6          8.66         45.78        25.93 o
   3   3   6       2627.67       2643.45        39.85 o
   4   3   6         20.12         14.70        29.51 o
   5   3   6        106.27        100.40        30.74 o
   6   3   6        187.96        186.23        35.60 o
   7   3   6        776.22        725.88        48.83 o
   8   3   6        643.50        707.24        50.61 o
   9   3   6         74.66         76.89        57.89 o
 -14   4   6        181.90        179.71        47.97 o
 -13   4   6        257.29        285.43        40.88 o
 -12   4   6        647.80        635.08        39.12 o
 -11   4   6         27.17          1.54        36.30 o
 -10   4   6        141.32        176.46        32.89 o
  -9   4   6          2.50          0.98        45.71 o
  -8   4   6       1671.83       1925.70        54.02 o
  -7   4   6        161.21        178.04        24.93 o
  -6   4   6       1915.65       2304.31        35.43 o
  -5   4   6        298.33        297.24        34.87 o
  -4   4   6        366.70        383.71        28.54 o
  -3   4   6        345.99        327.95        28.80 o
  -2   4   6        428.23        396.77        29.18 o
  -1   4   6        531.14        445.60        27.92 o
   0   4   6        974.18        877.14        30.44 o
   1   4   6        275.76        403.74        39.56 o
   2   4   6        145.63        112.20        28.48 o
   3   4   6       1192.53       1200.20        33.40 o
   4   4   6       1195.94       1058.97        39.98 o
   5   4   6        248.29        221.02        31.91 o
   6   4   6         35.42         33.76        37.87 o
   7   4   6        277.84        283.98        43.97 o
   8   4   6         28.93         39.01        45.95 o
   9   4   6        220.54        195.07        61.38 o
 -14   5   6         27.87         22.79        43.07 o
 -13   5   6        608.94        568.20        38.81 o
 -12   5   6         78.62         95.30        56.29 o
 -11   5   6        508.34        444.09        34.93 o
 -10   5   6        191.56        199.67        42.77 o
  -9   5   6       3961.98       4080.98       168.81 o
  -8   5   6         78.22        114.78        28.40 o
  -7   5   6       3224.87       3370.05        91.03 o
  -6   5   6        385.11        465.94        26.74 o
  -5   5   6       2248.89       2544.65       169.20 o
  -4   5   6          0.50         17.16        24.80 o
  -3   5   6        270.91        268.16        25.86 o
  -2   5   6        282.74        223.30        26.81 o
  -1   5   6        657.75        545.81        28.22 o
   0   5   6        341.66        253.33        27.36 o
   1   5   6          0.46          6.17        24.04 o
   2   5   6        680.84        691.61        45.50 o
   3   5   6        111.59        126.88        26.33 o
   4   5   6       1912.81       2008.74        41.33 o
   5   5   6          0.02         25.42        32.67 o
   6   5   6       1558.77       1641.25        44.75 o
   7   5   6          2.75         22.57        40.77 o
   8   5   6        295.23        349.96        50.15 o
   9   5   6         17.40          7.13        59.15 o
 -14   6   6        337.66        293.61        42.50 o
 -13   6   6         56.63         83.25        38.69 o
 -12   6   6        451.54        414.93        53.81 o
 -11   6   6        585.53        625.47        35.02 o
 -10   6   6       2066.02       2357.96        39.63 o
  -9   6   6       1840.91       1784.71        48.68 o
  -8   6   6        288.83        286.52        38.30 o
  -7   6   6       1217.82       1214.23        31.65 o
  -6   6   6        536.26        547.45        61.82 o
  -5   6   6       2837.76       2847.78        88.30 o
  -4   6   6        191.43        148.80        25.74 o
  -3   6   6        749.41        772.49        27.97 o
  -2   6   6        505.64        533.92        36.59 o
  -1   6   6        831.72        888.47        27.80 o
   0   6   6         57.39         62.01        24.44 o
   1   6   6       1400.04       1450.61        32.36 o
   2   6   6          6.09          0.07        28.84 o
   3   6   6       1072.46       1076.56        45.50 o
   4   6   6          8.43          0.07        31.85 o
   5   6   6        295.15        284.94        38.13 o
   6   6   6         11.22         30.69        36.54 o
   7   6   6        256.17        241.41        43.46 o
   8   6   6          0.14          0.00        52.54 o
 -14   7   6        202.36        236.93        43.04 o
 -13   7   6        321.52        278.71        56.96 o
 -12   7   6       1097.44       1031.60        38.85 o
 -11   7   6        750.60        699.87        34.74 o
 -10   7   6        230.91        223.00        29.35 o
  -9   7   6         49.52         66.58        30.71 o
  -8   7   6        534.46        472.73        29.43 o
  -7   7   6         12.94         19.54        25.47 o
  -6   7   6        354.52        359.16        26.81 o
  -5   7   6         14.30         42.67        24.41 o
  -4   7   6       1535.06       1678.32        31.60 o
  -3   7   6        280.82        271.10        26.17 o
  -2   7   6        824.35        829.28        40.43 o
  -1   7   6         22.76         54.03        25.38 o
   0   7   6       1469.97       1471.10        32.79 o
   1   7   6        535.28        598.04        31.32 o
   2   7   6        808.86        950.88        39.14 o
   3   7   6        101.73        107.42        45.78 o
   4   7   6        186.92        229.77        31.90 o
   5   7   6        298.49        272.11        35.35 o
   6   7   6        319.94        343.99        41.18 o
   7   7   6        231.70        206.77        47.03 o
 -14   8   6        104.90        132.44        56.82 o
 -13   8   6        850.97        833.86        39.73 o
 -12   8   6         12.29         40.25        32.13 o
 -11   8   6        614.78        570.00        31.85 o
 -10   8   6         39.07         60.15        28.80 o
  -9   8   6        326.62        363.38        39.84 o
  -8   8   6        235.89        295.79        29.88 o
  -7   8   6       1447.04       1516.04        34.41 o
  -6   8   6        137.34        142.16        26.09 o
  -5   8   6       3055.14       2888.97       238.81 o
  -4   8   6         86.74         67.85        34.80 o
  -3   8   6       2163.68       2362.86        33.87 o
  -2   8   6         89.98         70.87        26.02 o
  -1   8   6       1365.41       1578.48        49.10 o
   0   8   6        231.04        224.59        28.70 o
   1   8   6         72.72        135.24        30.72 o
   2   8   6          8.26         14.80        28.54 o
   3   8   6          4.85         14.06        36.94 o
   4   8   6        435.29        435.05        54.37 o
   5   8   6          1.51          0.00        38.58 o
   6   8   6        307.65        305.68        43.74 o
 -13   9   6         83.14         46.65        38.89 o
 -12   9   6        365.16        348.30        36.97 o
 -11   9   6        203.47        185.22        31.31 o
 -10   9   6        440.76        447.16        32.95 o
  -9   9   6         61.47         38.73        28.80 o
  -8   9   6         54.92         48.59        30.39 o
  -7   9   6        501.73        475.19        28.40 o
  -6   9   6         79.74         99.46        26.52 o
  -5   9   6        630.38        597.89        44.59 o
  -4   9   6       1165.35       1041.34        33.62 o
  -3   9   6        285.95        286.47        27.15 o
  -2   9   6        158.12        157.49        27.95 o
  -1   9   6       1313.20       1276.87        33.55 o
   0   9   6        108.08         87.24        35.15 o
   1   9   6        883.54        933.89        33.41 o
   2   9   6         12.66          8.94        29.88 o
   3   9   6        664.56        568.89        34.98 o
   4   9   6         24.07         37.67        46.76 o
   5   9   6        118.54        122.68        42.25 o
 -13  10   6        194.44        188.83        40.33 o
 -12  10   6        176.85        174.08        34.98 o
 -11  10   6        320.69        367.23        38.58 o
 -10  10   6        344.17        258.73        31.44 o
  -9  10   6        287.06        291.91        33.17 o
  -8  10   6        292.76        336.03        52.59 o
  -7  10   6         90.27         33.21        29.30 o
  -6  10   6        165.41        179.19        28.31 o
  -5  10   6          8.05         10.25        26.52 o
  -4  10   6         65.17         19.40        28.51 o
  -3  10   6          1.03          7.79        28.25 o
  -2  10   6        220.64        257.20        30.89 o
  -1  10   6         25.89         24.38        29.72 o
   0  10   6        488.66        508.59        32.12 o
   1  10   6         52.36         72.84        30.61 o
   2  10   6        638.83        602.80        35.97 o
   3  10   6        192.68        219.62        33.26 o
   4  10   6         66.05         50.60        55.77 o
 -12  11   6          3.30          5.74        35.98 o
 -11  11   6        381.68        433.24        36.15 o
 -10  11   6         12.71          0.49        34.26 o
  -9  11   6        721.27        701.01        35.70 o
  -8  11   6          7.42         33.53        31.90 o
  -7  11   6        339.75        375.12        57.38 o
  -6  11   6          1.05         25.47        27.20 o
  -5  11   6        166.95        132.71        30.18 o
  -4  11   6        949.97        950.42        67.79 o
  -3  11   6        425.64        402.43        32.10 o
  -2  11   6          0.60         11.53        30.81 o
  -1  11   6        797.45        823.63        35.01 o
   0  11   6        126.69        140.35        31.60 o
   1  11   6        244.94        247.13        33.99 o
   2  11   6         73.30        129.02        33.78 o
 -11  12   6          2.47          4.45        34.22 o
 -10  12   6        459.20        476.71        33.82 o
  -9  12   6          3.36          2.84        34.53 o
  -8  12   6        210.22        240.64        40.08 o
  -7  12   6          6.03         13.06        31.73 o
  -6  12   6        191.22        227.26        31.55 o
  -5  12   6         84.63        131.25        53.22 o
  -4  12   6         50.63         34.88        31.21 o
  -3  12   6        213.34        209.58        33.80 o
  -2  12   6        143.33         99.61        34.22 o
  -1  12   6        356.53        322.42        38.79 o
   0  12   6          9.62         34.04        37.65 o
   1  12   6        192.17        164.27        34.59 o
  -9  13   6        257.27        227.28        37.06 o
  -8  13   6        241.34        230.40        36.47 o
  -7  13   6        104.42        148.88        35.53 o
  -6  13   6         78.00        109.37        34.23 o
  -5  13   6        156.96        181.49        43.82 o
  -4  13   6          0.53         20.09        33.92 o
  -3  13   6         46.46         32.50        33.97 o
  -2  13   6        131.17         63.05        39.10 o
   3 -16   7         85.18        109.93        37.26 o
   4 -16   7        204.43        226.64        36.30 o
   5 -16   7        112.65        113.02        35.95 o
   6 -16   7        175.93        233.21        41.41 o
   7 -16   7         61.73         33.09        37.73 o
   0 -15   7          7.00         40.55        39.66 o
   1 -15   7        187.95        262.99        35.22 o
   2 -15   7         16.14         46.62        33.55 o
   3 -15   7        207.09        233.49        33.06 o
   4 -15   7          0.22          5.85        34.58 o
   5 -15   7        342.71        334.95        37.45 o
   6 -15   7         20.09         23.03        32.57 o
   7 -15   7        387.13        366.49        32.79 o
   8 -15   7         82.33         15.39        34.70 o
   9 -15   7        267.94        295.15        52.84 o
  -2 -14   7        509.38        463.08        42.33 o
  -1 -14   7         27.67         30.07        36.83 o
   0 -14   7        310.77        277.76        34.80 o
   1 -14   7          0.39          0.07        34.76 o
   2 -14   7         66.37         72.93        32.72 o
   3 -14   7          0.72          0.00        32.09 o
   4 -14   7        274.05        315.01        32.36 o
   5 -14   7          4.96         29.25        30.39 o
   6 -14   7        154.07        159.19        40.50 o
   7 -14   7         57.14         39.05        37.46 o
   8 -14   7        206.24        173.04        33.60 o
   9 -14   7         49.90         64.52        34.49 o
  10 -14   7         85.13         75.62        45.88 o
  11 -14   7        147.39        100.94        37.56 o
  -4 -13   7          0.02          0.14        36.12 o
  -3 -13   7        509.68        483.53        39.13 o
  -2 -13   7        110.33         68.32        37.42 o
  -1 -13   7        697.21        705.03        74.99 o
   0 -13   7         16.23         27.14        30.14 o
   1 -13   7        250.94        257.49        33.18 o
   2 -13   7        469.01        523.62        59.30 o
   3 -13   7          8.57         30.19        28.51 o
   4 -13   7        474.17        420.72        31.71 o
   5 -13   7        485.29        460.66        42.67 o
   6 -13   7        592.87        547.16        31.59 o
   7 -13   7        679.47        701.34        34.32 o
   8 -13   7        142.97        183.07        41.02 o
   9 -13   7        283.52        298.10        33.35 o
  10 -13   7        417.52        408.70        36.06 o
  11 -13   7          0.38         18.82        36.77 o
  12 -13   7        161.12        146.49        35.36 o
  -5 -12   7         15.53          0.07        38.48 o
  -4 -12   7        305.31        302.26        54.83 o
  -3 -12   7         89.22        110.28        43.05 o
  -2 -12   7        182.46        162.75        31.49 o
  -1 -12   7        757.15        839.81        36.78 o
   0 -12   7        139.98        113.04        30.45 o
   1 -12   7        610.05        652.37        45.15 o
   2 -12   7         78.17        163.83        52.84 o
   3 -12   7        407.57        444.32        29.17 o
   4 -12   7         71.60         23.13        27.36 o
   5 -12   7        253.36        282.33        27.60 o
   6 -12   7          4.43         10.30        27.72 o
   7 -12   7        742.57        889.87        68.84 o
   8 -12   7        135.11        184.67        47.28 o
   9 -12   7        630.87        636.08        33.97 o
  10 -12   7        161.92        147.87        31.23 o
  11 -12   7        345.79        364.82        34.94 o
  12 -12   7         29.68          1.30        36.23 o
  -6 -11   7         91.34         93.52        40.51 o
  -5 -11   7         12.12         29.38        35.55 o
  -4 -11   7        169.85        143.59        32.00 o
  -3 -11   7          2.54          0.14        30.06 o
  -2 -11   7       1011.74       1049.57        82.68 o
  -1 -11   7         12.83         78.23        53.39 o
   0 -11   7       2257.22       2267.98       127.93 o
   1 -11   7          8.84          1.54        28.59 o
   2 -11   7       3041.73       3152.58       106.16 o
   3 -11   7         87.16         88.95        35.12 o
   4 -11   7        774.20        875.65       115.28 o
   5 -11   7        131.39        128.00        26.66 o
   6 -11   7        931.27        895.31        30.68 o
   7 -11   7        104.57         71.92        29.57 o
   8 -11   7        109.93        113.58        30.92 o
   9 -11   7        192.14        179.01        32.22 o
  10 -11   7         56.62         84.82        31.63 o
  11 -11   7        282.02        279.56        34.79 o
  12 -11   7         33.56         20.03        35.05 o
  13 -11   7         63.28         64.12        46.79 o
  -7 -10   7        143.55        132.23        45.31 o
  -6 -10   7          2.58          8.70        40.10 o
  -5 -10   7        219.79        282.49        37.58 o
  -4 -10   7        192.01        158.01        30.38 o
  -3 -10   7        832.71        976.84        39.31 o
  -2 -10   7         29.81         57.06        32.10 o
  -1 -10   7       1442.86       1430.22        51.93 o
   0 -10   7        371.20        419.13        31.82 o
   1 -10   7        967.55       1007.92        73.66 o
   2 -10   7        564.48        552.26        47.35 o
   3 -10   7        979.17       1055.81        49.80 o
   4 -10   7         21.77          7.44        25.86 o
   5 -10   7        622.47        603.48        28.00 o
   6 -10   7       1285.64       1223.94       140.20 o
   7 -10   7        170.46        164.88        57.24 o
   8 -10   7        616.16        654.20        31.85 o
   9 -10   7         75.64        100.15        29.22 o
  10 -10   7       1597.26       1684.04        37.65 o
  11 -10   7         48.62         38.47        34.99 o
  12 -10   7        157.32        173.37        38.47 o
  13 -10   7         12.88         13.59        38.17 o
  -8  -9   7        556.58        564.94        52.53 o
  -7  -9   7        227.52        150.37        43.01 o
  -6  -9   7        269.86        261.43        39.28 o
  -5  -9   7        264.18        216.56        35.68 o
  -4  -9   7        724.18        774.67        64.82 o
  -3  -9   7         10.40          0.49        29.13 o
  -2  -9   7       1007.14       1005.11        71.29 o
  -1  -9   7        114.42        116.33        30.70 o
   0  -9   7        917.01        925.18        32.12 o
   1  -9   7         78.36         89.94        25.69 o
   2  -9   7        942.30        956.00        51.47 o
   3  -9   7       1203.19       1021.08        29.65 o
   4  -9   7          4.90         12.60        26.21 o
   5  -9   7        367.27        366.76        56.99 o
   6  -9   7         26.26         50.70        26.81 o
   7  -9   7        609.43        659.66        33.11 o
   8  -9   7        208.61        187.91        29.75 o
   9  -9   7        604.36        620.00        49.66 o
  10  -9   7          9.62          6.41        31.73 o
  11  -9   7        170.88        241.38        36.83 o
  12  -9   7        160.10        201.56        37.70 o
  13  -9   7        313.42        313.54        40.72 o
  -9  -8   7        286.45        230.38        54.56 o
  -8  -8   7         96.10         37.18        47.75 o
  -7  -8   7        267.62        252.69        39.94 o
  -6  -8   7        372.39        335.75        67.48 o
  -5  -8   7        117.25        113.91        29.67 o
  -4  -8   7         65.05         16.24        32.95 o
  -3  -8   7         31.44         24.68        30.41 o
  -2  -8   7        847.12        841.94        78.83 o
  -1  -8   7        307.23        314.17        52.52 o
   0  -8   7       1441.52       1333.78        32.60 o
   1  -8   7         58.37         28.24        25.78 o
   2  -8   7       1952.00       1737.06        32.39 o
   3  -8   7        694.17        926.28        89.11 o
   4  -8   7       3345.71       3509.62       138.90 o
   5  -8   7         78.33        107.28        26.87 o
   6  -8   7       1655.97       1732.61        33.21 o
   7  -8   7         23.71          5.02        27.97 o
   8  -8   7       1080.67       1150.99        65.42 o
   9  -8   7        482.61        460.18        30.86 o
  10  -8   7         21.07         21.10        33.26 o
  11  -8   7         11.90         20.90        32.23 o
  12  -8   7         35.26         47.87        37.01 o
  13  -8   7        211.06        205.56        41.29 o
 -10  -7   7        109.52        103.78        84.01 o
  -9  -7   7        353.33        325.74        50.30 o
  -8  -7   7        165.60        141.27        48.43 o
  -7  -7   7        178.35        212.31        38.87 o
  -6  -7   7         26.87         25.14        34.84 o
  -5  -7   7        677.61        634.50        65.38 o
  -4  -7   7        170.35        145.44        31.95 o
  -3  -7   7        696.21        615.82        30.24 o
  -2  -7   7          2.34          8.40        25.78 o
  -1  -7   7        562.66        490.51        39.00 o
   0  -7   7         22.03         20.60        26.16 o
   1  -7   7       2441.20       2384.62        52.98 o
   2  -7   7        547.82        588.97        62.62 o
   3  -7   7       4437.76       4335.14        65.87 o
   4  -7   7        846.92        768.85        30.61 o
   5  -7   7        911.52        952.26        30.06 o
   6  -7   7       1486.86       1292.17        53.92 o
   7  -7   7        316.41        326.47        44.06 o
   8  -7   7        809.96        693.41        45.78 o
   9  -7   7         83.27         76.03        28.23 o
  10  -7   7        404.03        354.39        34.14 o
  11  -7   7         96.33         68.85        32.69 o
  12  -7   7        272.09        229.84        42.04 o
  13  -7   7          4.88          5.00        40.77 o
 -10  -6   7        223.93        191.25        61.27 o
  -9  -6   7         66.80         48.92        47.80 o
  -8  -6   7         19.21         31.47        40.12 o
  -7  -6   7        187.81        161.02        40.61 o
  -6  -6   7       1312.01       1148.04        74.33 o
  -5  -6   7        523.33        492.02        62.58 o
  -4  -6   7       2405.08       2362.00       172.24 o
  -3  -6   7         71.27         64.19        26.34 o
  -2  -6   7       6552.96       6761.82       185.69 o
  -1  -6   7        227.83        202.61        27.83 o
   0  -6   7       1374.48       1198.54        52.91 o
   1  -6   7       1709.92       1791.57        37.19 o
   2  -6   7       1492.28       1452.84        89.81 o
   3  -6   7        907.40        841.99        32.19 o
   4  -6   7       1112.32        986.52        31.51 o
   5  -6   7        216.46        207.86        29.88 o
   6  -6   7         42.44          3.58        25.37 o
   7  -6   7          5.71         13.16        28.26 o
   8  -6   7         33.62         30.76        27.27 o
   9  -6   7        342.85        299.35        31.55 o
  10  -6   7         97.90         86.56        36.17 o
  11  -6   7        305.46        360.86        40.17 o
  12  -6   7         26.94         16.04        38.64 o
  13  -6   7         67.07         74.67        48.20 o
 -10  -5   7          3.83          4.72        55.94 o
  -9  -5   7          1.31         14.75        43.89 o
  -8  -5   7        485.82        467.27        49.31 o
  -7  -5   7       1771.49       1802.86       214.49 o
  -6  -5   7        198.20        274.96        35.21 o
  -5  -5   7       1263.12       1129.68        58.08 o
  -4  -5   7         95.96        182.94        31.30 o
  -3  -5   7       3319.98       3589.08       203.37 o
  -2  -5   7        368.07        377.90        34.98 o
  -1  -5   7       2573.05       2514.33        98.58 o
   0  -5   7        895.30        733.89        32.66 o
   1  -5   7        986.74        927.73        47.94 o
   2  -5   7       2196.63       2089.21        45.18 o
   3  -5   7          0.02          8.22        30.22 o
   4  -5   7       5430.88       4920.95        49.43 o
   5  -5   7        162.75        175.02        32.53 o
   6  -5   7       5018.81       4998.86        47.97 o
   7  -5   7          0.10          8.27        29.16 o
   8  -5   7       1714.31       1897.48        42.29 o
   9  -5   7          5.38         10.29        27.74 o
  10  -5   7        592.73        663.23        41.65 o
  11  -5   7        130.82        129.62        38.52 o
  12  -5   7         94.38         80.43        44.08 o
  13  -5   7          0.39          8.74        49.36 o
 -10  -4   7         93.48        101.97        50.13 o
  -9  -4   7       1086.17       1057.27        68.35 o
  -8  -4   7        955.30        930.34        74.12 o
  -7  -4   7        810.75       1030.29       110.91 o
  -6  -4   7       2213.85       2335.28       270.68 o
  -5  -4   7        519.60        595.24        40.74 o
  -4  -4   7       1229.79       1407.41        78.69 o
  -3  -4   7       1529.51       1789.44        67.65 o
  -2  -4   7         85.53        142.62        31.33 o
  -1  -4   7       7812.09       8353.76       381.10 o
   0  -4   7        293.61        258.02        30.98 o
   1  -4   7       1119.35       1174.96        34.16 o
   2  -4   7         49.90         20.56        30.59 o
   3  -4   7       1021.08        833.95        97.42 o
   4  -4   7         32.90         31.22        30.13 o
   5  -4   7        726.92        778.02        33.78 o
   6  -4   7          9.46         13.81        32.44 o
   7  -4   7          9.24         18.08        28.76 o
   8  -4   7        153.25        176.19        35.63 o
   9  -4   7         36.79         23.43        34.34 o
  10  -4   7        287.52        290.23        54.76 o
  11  -4   7        115.57         87.10        38.97 o
  12  -4   7         35.31         47.85        45.94 o
  13  -4   7         43.25         39.07        78.69 o
 -11  -3   7        102.59         90.34        73.41 o
 -10  -3   7        575.95        612.48        63.00 o
  -9  -3   7        298.85        323.78        43.83 o
  -8  -3   7         28.40         16.70        53.25 o
  -7  -3   7        132.07        135.71        37.02 o
  -6  -3   7        546.15        591.84        52.87 o
  -5  -3   7        110.27         91.09        33.77 o
  -4  -3   7       1989.91       2192.34        79.64 o
  -3  -3   7          1.53        134.32        34.32 o
  -2  -3   7      10407.52      10782.77       576.40 o
  -1  -3   7       3928.82       4419.33       310.58 o
   0  -3   7       2302.55       2335.43        40.03 o
   1  -3   7        272.04        345.94        59.93 o
   2  -3   7       4273.95       3928.23       112.45 o
   3  -3   7        712.56        799.46        45.74 o
   4  -3   7       3688.10       3273.42        43.78 o
   5  -3   7       1277.19       1326.93        37.60 o
   6  -3   7       1483.06       1286.23        76.77 o
   7  -3   7        184.71        170.83        36.36 o
   8  -3   7        234.04        197.88        36.91 o
   9  -3   7        156.54        136.96        36.66 o
  10  -3   7         13.34          4.64        40.36 o
  11  -3   7         33.83         61.27        44.00 o
  12  -3   7          0.00          0.07        73.17 o
 -11  -2   7        957.92        925.93        62.92 o
 -10  -2   7          4.57          2.35        40.78 o
  -9  -2   7       1396.21       1563.23        98.93 o
  -8  -2   7         74.03         68.69        36.37 o
  -7  -2   7        813.32        773.73        60.10 o
  -6  -2   7        185.13         87.81        35.41 o
  -5  -2   7       4819.35       4832.51       161.37 o
  -4  -2   7       2960.39       2824.99       149.25 o
  -3  -2   7       5529.50       5628.23       116.19 o
  -2  -2   7       2026.98       2824.81        58.01 o
  -1  -2   7       9430.74       9488.82       137.37 o
   0  -2   7      14077.21      15232.61        80.30 o
   1  -2   7        437.95        470.14        60.77 o
   2  -2   7          2.51          3.14        31.51 o
   3  -2   7        684.62        630.96        37.04 o
   4  -2   7        624.56        622.35        39.03 o
   5  -2   7       2440.43       2545.47        41.30 o
   6  -2   7       2402.49       2504.31        90.33 o
   7  -2   7        247.42        222.53        37.04 o
   8  -2   7        901.66        976.87        42.06 o
   9  -2   7        229.65        198.74        41.41 o
  10  -2   7        385.33        350.56        59.68 o
  11  -2   7        153.26        110.15        52.73 o
 -12  -1   7        226.79        213.85        64.26 o
 -11  -1   7        175.71        180.56        47.44 o
 -10  -1   7        796.10        754.69        46.35 o
  -9  -1   7        907.08        980.71        41.54 o
  -8  -1   7       1008.06       1050.04        41.11 o
  -7  -1   7        901.84        973.62        39.94 o
  -6  -1   7       3389.51       3302.15        73.38 o
  -5  -1   7       2573.81       2818.75       127.93 o
  -4  -1   7       1725.24       1803.24        44.51 o
  -2  -1   7       3230.85       4263.11       173.25 o
  -1  -1   7       6925.17       7209.29       334.48 o
   0  -1   7        644.64        599.04        38.16 o
   1  -1   7       2664.19       2564.27        62.17 o
   2  -1   7       1238.81       1350.58        41.27 o
   3  -1   7        417.61        453.36        37.12 o
   4  -1   7        163.02        171.36        30.80 o
   5  -1   7       1805.77       1838.53        47.28 o
   6  -1   7         76.27         25.65        30.16 o
   7  -1   7        505.22        523.55        82.26 o
   8  -1   7          0.61         16.84        56.75 o
   9  -1   7        676.46        693.18        46.24 o
  10  -1   7         70.48         63.14        46.40 o
  11  -1   7        124.80        115.18        68.74 o
 -13   0   7        129.54        116.27        75.75 o
 -12   0   7        462.92        401.62        51.27 o
 -11   0   7       1273.87       1368.44        49.10 o
 -10   0   7        280.87        295.51        41.18 o
  -9   0   7       1123.12       1215.96        42.90 o
  -8   0   7        263.99        202.52        32.26 o
  -7   0   7        210.57        209.29        29.70 o
  -6   0   7       1773.81       1940.13        49.38 o
  -5   0   7         12.10         58.97        29.00 o
  -4   0   7       2995.57       3531.94        63.95 o
  -3   0   7       2978.10       3200.38        45.11 o
  -2   0   7       7103.10       7954.43       232.94 o
  -1   0   7        336.62        370.51        30.93 o
   0   0   7        768.80        649.03        67.65 o
   1   0   7        568.10        471.96        33.84 o
   2   0   7       5573.22       5346.56       122.76 o
   3   0   7       1066.73       1019.15        40.05 o
   4   0   7       4811.26       4603.24       189.85 o
   5   0   7        615.82        590.84        34.47 o
   6   0   7       1827.83       1775.58        69.33 o
   7   0   7        453.59        547.20        39.99 o
   8   0   7        929.70        939.15        47.34 o
   9   0   7         85.94        117.08        43.94 o
  10   0   7        469.45        410.98        55.95 o
 -13   1   7        257.37        246.64        52.16 o
 -12   1   7        166.60        164.40        43.38 o
 -11   1   7       1223.44       1284.25        47.23 o
 -10   1   7         47.79         28.78        37.96 o
  -9   1   7       1441.40       1442.97        38.62 o
  -8   1   7         41.34         71.96        30.33 o
  -7   1   7       3145.29       3397.55        52.98 o
  -6   1   7         12.71          0.42        28.27 o
  -5   1   7       3416.79       3254.29        69.71 o
  -4   1   7       1488.42       1451.21        62.55 o
  -3   1   7       7314.27       7933.79        76.84 o
  -2   1   7         32.59         16.01        28.61 o
  -1   1   7       1709.08       1465.01       143.83 o
   0   1   7       1781.87       1783.06        51.02 o
   1   1   7        729.16        658.35        45.29 o
   2   1   7       1528.02       1450.98        56.19 o
   3   1   7        949.83        891.68        31.75 o
   4   1   7        222.83        260.77        28.58 o
   5   1   7          5.85         10.88        35.49 o
   6   1   7        130.55        181.03        36.99 o
   7   1   7        116.92        182.94        38.11 o
   8   1   7         88.92        115.50        40.56 o
   9   1   7         53.51         23.64        46.58 o
  10   1   7        870.22        840.52        76.00 o
 -14   2   7        291.23        198.69        58.80 o
 -13   2   7         39.47         32.30        45.10 o
 -12   2   7         77.31         89.34        42.15 o
 -11   2   7        100.98        115.19        37.23 o
 -10   2   7       2243.01       2286.19        46.79 o
  -9   2   7        706.99        870.69        37.56 o
  -8   2   7        871.47        896.41        31.56 o
  -7   2   7        779.37        816.87        33.18 o
  -6   2   7       4276.50       4820.06       118.04 o
  -5   2   7       6999.43       7584.69        92.64 o
  -4   2   7          1.61          8.26        28.96 o
  -3   2   7       4398.92       4480.08        49.02 o
  -2   2   7       1192.09       1065.84        74.71 o
  -1   2   7       1736.73       1593.02        78.03 o
   0   2   7        918.40        879.74        32.24 o
   1   2   7       3506.54       3495.87       260.30 o
   2   2   7        301.80        281.86        27.76 o
   3   2   7        365.58        360.91        29.68 o
   4   2   7         98.58        128.43        30.17 o
   5   2   7        788.35        845.35        39.42 o
   6   2   7         50.57        142.71        35.74 o
   7   2   7          4.54         25.35        41.18 o
   8   2   7         46.87         29.37        43.22 o
   9   2   7        346.99        363.40        52.28 o
  10   2   7         10.75         20.73        79.81 o
 -14   3   7         19.81         41.10        50.82 o
 -13   3   7        432.86        454.42        44.86 o
 -12   3   7         13.64         13.41        37.28 o
 -11   3   7        513.70        522.62        40.30 o
 -10   3   7        412.56        431.89        35.26 o
  -9   3   7       1486.38       1532.63        48.99 o
  -8   3   7        943.78        946.17        33.90 o
  -7   3   7       3927.84       4190.17        78.03 o
  -6   3   7       3718.75       4165.66        40.92 o
  -5   3   7       1009.05       1025.46        30.22 o
  -4   3   7        617.60        690.01        30.90 o
  -3   3   7        113.10        173.85        28.09 o
  -2   3   7       3738.37       4081.75       119.79 o
  -1   3   7        329.82        269.94        29.03 o
   0   3   7       4367.18       4289.60       158.51 o
   1   3   7         22.90         63.68        26.23 o
   2   3   7       1631.02       1662.74        85.86 o
   3   3   7        837.61        795.99        46.20 o
   4   3   7        938.02        917.03        38.00 o
   5   3   7        938.95        972.41        38.64 o
   6   3   7         31.86         23.77        34.77 o
   7   3   7       1823.45       1969.08       115.63 o
   8   3   7        643.71        665.18        52.01 o
   9   3   7         85.78        111.72        50.04 o
 -14   4   7        187.54        124.43        49.21 o
 -13   4   7        165.74        184.81        41.75 o
 -12   4   7        114.77        119.09        38.13 o
 -11   4   7        125.22        119.50        34.12 o
 -10   4   7          0.94          9.11        30.24 o
  -9   4   7       3619.19       3370.07        45.11 o
  -8   4   7          7.96         27.21        29.93 o
  -7   4   7       4428.31       4187.70        58.50 o
  -6   4   7         11.20         34.80        33.69 o
  -5   4   7       7342.14       8784.48       134.71 o
  -4   4   7          8.54         12.53        25.77 o
  -3   4   7       1017.52        990.87        29.97 o
  -2   4   7        967.34       1095.64        41.79 o
  -1   4   7       1147.12       1149.66        44.94 o
   0   4   7        357.54        300.58        26.36 o
   1   4   7        508.90        539.87        27.20 o
   2   4   7        608.77        562.84        47.35 o
   3   4   7       1393.83       1377.64        77.54 o
   4   4   7          6.01          2.05        29.59 o
   5   4   7        634.12        620.63        35.75 o
   6   4   7        313.43        259.91        37.21 o
   7   4   7          3.22          0.14        37.68 o
   8   4   7         95.75        113.84        45.21 o
   9   4   7          7.30         16.11        55.84 o
 -14   5   7        280.64        275.81        46.43 o
 -13   5   7         52.57         41.47        39.13 o
 -12   5   7        572.63        554.68        36.81 o
 -11   5   7         32.29         34.24        33.27 o
 -10   5   7       2770.02       2705.06       144.67 o
  -9   5   7        199.50        202.05        43.19 o
  -8   5   7        448.60        464.25        29.69 o
  -7   5   7        212.65        300.17        27.05 o
  -6   5   7        137.97        177.82        24.92 o
  -5   5   7        292.73        333.15        25.26 o
  -4   5   7        234.97        340.51        25.39 o
  -3   5   7        482.14        530.34        44.52 o
  -2   5   7        240.72        266.21        45.74 o
  -1   5   7        942.72       1005.15        27.38 o
   0   5   7        316.34        352.56        25.77 o
   1   5   7        631.17        628.29        38.58 o
   2   5   7       1026.89       1256.98        34.47 o
   3   5   7       1298.30       1246.76        35.50 o
   4   5   7        148.11        211.64        33.10 o
   5   5   7        559.69        666.40        35.45 o
   6   5   7        585.04        580.57        40.13 o
   7   5   7        214.95        230.38        42.62 o
   8   5   7         10.53         12.16        49.56 o
   9   5   7         90.47         83.95        57.14 o
 -14   6   7         17.94         36.64        41.21 o
 -13   6   7        348.91        361.15        40.27 o
 -12   6   7        219.96        258.35        32.94 o
 -11   6   7       1449.13       1516.15        51.93 o
 -10   6   7        439.72        440.30        44.45 o
  -9   6   7        389.82        394.54        31.00 o
  -8   6   7       1403.85       1452.74        34.12 o
  -7   6   7       1218.01       1348.00        47.45 o
  -6   6   7        471.27        504.21        28.47 o
  -5   6   7       1628.03       1664.61        87.29 o
  -4   6   7       1649.66       1675.88        31.86 o
  -3   6   7        630.87        735.25        37.08 o
  -2   6   7        351.26        334.59        25.08 o
  -1   6   7         29.49         57.41        24.72 o
   0   6   7          5.78          3.47        25.99 o
   1   6   7         58.95         83.73        44.87 o
   2   6   7         19.18         10.20        39.49 o
   3   6   7         94.31         80.37        33.74 o
   4   6   7         35.11         13.08        34.49 o
   5   6   7        103.65        104.84        38.25 o
   6   6   7        650.25        651.99        41.38 o
   7   6   7         65.44         47.78        45.91 o
   8   6   7         47.32         51.32        52.49 o
 -14   7   7        156.56        112.29        40.26 o
 -13   7   7        324.55        327.15        39.58 o
 -12   7   7        472.36        389.98        55.14 o
 -11   7   7        226.00        251.75        33.38 o
 -10   7   7          0.39         13.28        28.37 o
  -9   7   7        713.35        661.85        77.72 o
  -8   7   7          0.65         22.29        28.33 o
  -7   7   7       1038.33       1017.54        37.84 o
  -6   7   7        198.69        261.51        25.72 o
  -5   7   7       2211.11       2233.78        34.44 o
  -4   7   7          1.43          6.88        24.68 o
  -3   7   7       1101.83       1094.93        29.13 o
  -2   7   7         52.22         94.47        25.22 o
  -1   7   7        398.96        346.63        43.99 o
   0   7   7         20.57         34.85        27.95 o
   1   7   7        318.66        278.33        34.96 o
   2   7   7          6.65          0.21        45.22 o
   3   7   7        360.81        370.19        29.03 o
   4   7   7         96.36        112.77        32.35 o
   5   7   7        496.49        550.22        36.52 o
   6   7   7        191.15        139.68        40.50 o
   7   7   7        133.09         95.47        45.32 o
 -13   8   7         19.70         38.72        55.49 o
 -12   8   7        343.61        360.92        36.41 o
 -11   8   7          0.24          0.00        30.22 o
 -10   8   7        331.23        321.61        32.78 o
  -9   8   7         46.60         58.50        29.13 o
  -8   8   7        396.55        437.13        32.29 o
  -7   8   7         13.90         30.52        26.12 o
  -6   8   7        867.39        895.27        29.55 o
  -5   8   7        271.28        253.06        57.06 o
  -4   8   7       1041.28       1045.33        30.69 o
  -3   8   7        105.70        136.52        69.92 o
  -2   8   7        327.40        294.54        53.18 o
  -1   8   7        160.62        161.47        36.03 o
   0   8   7         34.04         18.37        29.06 o
   1   8   7        120.94        177.85        30.54 o
   2   8   7         99.23         91.41        31.79 o
   3   8   7        649.47        636.75        48.78 o
   4   8   7        164.93        130.82        35.12 o
   5   8   7        122.90        118.37        36.76 o
   6   8   7         69.00         52.90        43.96 o
 -13   9   7        167.36        120.67        41.04 o
 -12   9   7          8.94         20.04        36.05 o
 -11   9   7        374.87        329.98        32.19 o
 -10   9   7         40.96         58.45        30.02 o
  -9   9   7        456.59        389.88        32.22 o
  -8   9   7        166.69        137.30        30.39 o
  -7   9   7        265.97        196.45        30.69 o
  -6   9   7       1141.11       1122.67       108.99 o
  -5   9   7        770.94        716.26        30.17 o
  -4   9   7         13.97         22.18        28.70 o
  -3   9   7       1354.49       1264.84        57.17 o
  -2   9   7        280.39        250.29        30.56 o
  -1   9   7        514.57        592.39        48.19 o
   0   9   7          9.47          1.93        31.45 o
   1   9   7       1033.29        959.32        39.45 o
   2   9   7        529.97        593.85        37.49 o
   3   9   7         17.74         23.34        54.09 o
   4   9   7         65.43         62.62        39.38 o
   5   9   7          1.51          0.00        42.27 o
 -12  10   7        258.36        226.54        38.67 o
 -11  10   7         83.54         46.62        33.62 o
 -10  10   7        302.82        314.76        36.62 o
  -9  10   7        454.41        413.36        34.17 o
  -8  10   7        455.78        485.05        32.12 o
  -7  10   7        134.08        177.10        60.77 o
  -6  10   7          5.79         22.05        26.35 o
  -5  10   7        510.31        517.46        56.16 o
  -4  10   7         27.59         49.39        27.90 o
  -3  10   7        136.46        179.19        30.31 o
  -2  10   7         37.51         19.87        30.14 o
  -1  10   7        446.29        458.19        32.37 o
   0  10   7        135.11        122.54        30.54 o
   1  10   7        830.40        850.66        43.26 o
   2  10   7          0.22          0.42        35.42 o
   3  10   7        268.40        271.17        59.13 o
 -11  11   7        177.22        204.94        35.45 o
 -10  11   7        591.51        683.71        36.72 o
  -9  11   7        262.49        251.75        34.80 o
  -8  11   7        531.07        609.80        51.68 o
  -7  11   7        123.74        106.96        37.25 o
  -6  11   7        146.98        192.60        29.66 o
  -5  11   7        130.67        119.77        30.44 o
  -4  11   7        227.30        217.22        33.48 o
  -3  11   7         15.65         60.48        32.17 o
  -2  11   7        571.75        565.23        34.50 o
  -1  11   7          0.39          0.00        33.47 o
   0  11   7        218.81        251.81        34.32 o
   1  11   7         14.75         48.65        34.47 o
   2  11   7        228.56        204.11        42.39 o
 -10  12   7          4.56         12.14        35.68 o
  -9  12   7        292.18        313.53        40.64 o
  -8  12   7         79.23         60.09        36.22 o
  -7  12   7        368.78        339.16        34.84 o
  -6  12   7         22.52         31.50        34.34 o
  -5  12   7         55.39         49.11        32.05 o
  -4  12   7         73.05         56.24        45.71 o
  -3  12   7        745.81        701.57        35.75 o
  -2  12   7        438.24        492.30        48.82 o
  -1  12   7        266.46        236.07        35.91 o
   0  12   7        133.68        130.33        54.16 o
  -7  13   7         80.61         95.29        45.25 o
  -6  13   7        311.38        293.23        56.61 o
  -5  13   7         15.30         30.55        32.33 o
  -4  13   7         58.08         29.07        36.30 o
   3 -16   8         48.91          8.94        36.54 o
   4 -16   8         72.01         74.94        37.25 o
   5 -16   8        101.92         91.07        37.07 o
   6 -16   8         16.98         22.06        36.40 o
   0 -15   8         45.80         50.96        35.93 o
   1 -15   8         12.13         36.32        36.34 o
   2 -15   8         98.06         58.46        56.54 o
   3 -15   8         53.79         23.15        34.62 o
   4 -15   8        489.63        476.23        37.40 o
   5 -15   8          0.48          0.07        34.08 o
   6 -15   8        385.89        386.22        36.83 o
   7 -15   8          7.80          0.49        34.62 o
   8 -15   8        331.94        285.94        37.95 o
   9 -15   8         20.04         16.82        35.53 o
  -2 -14   8         75.86         33.28        35.17 o
  -1 -14   8         86.73         39.03        36.44 o
   0 -14   8         25.27          0.00        33.88 o
   1 -14   8        132.23        139.78        34.52 o
   2 -14   8        104.87        126.85        33.15 o
   3 -14   8         65.91         71.25        31.72 o
   4 -14   8         64.99         59.70        31.48 o
   5 -14   8        269.40        287.54        37.11 o
   6 -14   8        205.70        200.59        33.00 o
   7 -14   8        220.00        207.88        33.90 o
   8 -14   8         16.89         55.54        32.34 o
   9 -14   8        458.39        410.01        43.26 o
  10 -14   8        177.84        218.33        39.70 o
  -4 -13   8        116.03         87.66        38.46 o
  -3 -13   8          1.39          2.58        33.68 o
  -2 -13   8        455.41        441.26        36.73 o
  -1 -13   8         25.81          1.54        31.06 o
   0 -13   8        607.85        645.39        33.58 o
   1 -13   8         24.39         19.96        30.65 o
   2 -13   8        223.96        261.62        52.94 o
   3 -13   8        414.91        484.19        96.52 o
   4 -13   8        542.15        565.07        32.59 o
   5 -13   8         21.88          4.44        27.41 o
   6 -13   8        220.71        248.54        29.62 o
   7 -13   8          1.26         14.30        30.76 o
   8 -13   8        220.39        215.58        32.64 o
   9 -13   8        268.31        276.40        34.01 o
  10 -13   8          7.17          0.49        34.50 o
  11 -13   8        165.94        139.71        43.26 o
  -5 -12   8        124.89         88.02        41.20 o
  -4 -12   8          8.85         14.44        37.59 o
  -3 -12   8        295.46        363.45        67.37 o
  -2 -12   8        288.17        273.61        33.41 o
  -1 -12   8        633.93        641.32        67.23 o
   0 -12   8        301.23        305.58        32.39 o
   1 -12   8        436.05        423.10        33.33 o
   2 -12   8        863.49        979.62       113.81 o
   3 -12   8          8.62          8.76        26.77 o
   4 -12   8        806.92        697.46        30.42 o
   5 -12   8         14.64         43.72        27.39 o
   6 -12   8        800.38        781.00        32.25 o
   7 -12   8         15.20         10.97        31.53 o
   8 -12   8        695.42        734.18        33.18 o
   9 -12   8         43.75         34.67        30.59 o
  10 -12   8        528.24        521.48        36.76 o
  11 -12   8          1.01         16.47        34.05 o
  12 -12   8        151.05        157.59        51.23 o
  -6 -11   8        224.29        178.89        43.55 o
  -5 -11   8         78.20         50.94        38.03 o
  -4 -11   8         62.74         33.48        38.60 o
  -3 -11   8        210.30        221.19        51.40 o
  -2 -11   8        158.67        202.86        30.45 o
  -1 -11   8        491.05        465.42        31.35 o
   0 -11   8         38.01         23.34        31.08 o
   1 -11   8       1811.72       1913.89        37.74 o
   2 -11   8        366.24        370.42        29.84 o
   3 -11   8         14.67         19.96        24.79 o
   4 -11   8         18.39         43.72        43.54 o
   5 -11   8        263.70        228.47        26.38 o
   6 -11   8        177.08        221.57        52.98 o
   7 -11   8        281.93        258.92        32.59 o
   8 -11   8        171.99        142.34        31.75 o
   9 -11   8        429.22        454.83        55.42 o
  10 -11   8        637.57        667.61        34.05 o
  11 -11   8        196.50        186.87        34.17 o
  12 -11   8        147.13        176.53        36.72 o
  -7 -10   8         26.85          1.87        42.52 o
  -6 -10   8         26.23         41.09        37.32 o
  -5 -10   8         42.08         30.74        35.82 o
  -4 -10   8         90.90        106.62        32.13 o
  -3 -10   8          0.19          3.87        31.39 o
  -2 -10   8        470.29        516.18        34.12 o
  -1 -10   8        236.85        263.51        31.03 o
   0 -10   8       2071.27       2012.47       200.79 o
   1 -10   8        861.33        854.37        31.16 o
   2 -10   8       2621.90       2587.90        57.59 o
   3 -10   8         76.86         96.20        58.18 o
   4 -10   8        985.00        997.28        30.56 o
   5 -10   8        145.24        166.70        25.31 o
   6 -10   8        734.75        858.35        66.95 o
   7 -10   8        148.28        133.14        30.49 o
   8 -10   8        319.64        274.21        32.45 o
   9 -10   8        481.88        450.86        33.56 o
  10 -10   8        511.22        514.20        34.80 o
  11 -10   8        234.10        206.57        37.36 o
  12 -10   8          8.78         10.65        32.81 o
  13 -10   8        111.40        127.94        41.76 o
  -8  -9   8         30.42         27.88        45.90 o
  -7  -9   8        310.92        290.97        41.80 o
  -6  -9   8        232.51        259.21        38.81 o
  -5  -9   8         49.02        104.03        37.08 o
  -4  -9   8         85.21        125.89        32.02 o
  -3  -9   8        207.93        193.61        32.06 o
  -2  -9   8        338.73        362.23        31.04 o
  -1  -9   8        404.88        399.93        30.21 o
   0  -9   8        341.37        395.55        66.95 o
   1  -9   8        319.49        366.55        42.77 o
   2  -9   8       1056.63       1056.55        60.87 o
   3  -9   8        382.45        399.15        40.08 o
   4  -9   8        524.31        514.35        49.03 o
   5  -9   8        172.56        167.37        26.86 o
   6  -9   8        795.18        705.10        49.24 o
   7  -9   8          0.74         11.42        28.09 o
   8  -9   8        890.21        843.58        32.69 o
   9  -9   8        412.67        441.05        30.34 o
  10  -9   8        504.58        450.48        32.12 o
  11  -9   8         65.21         20.54        34.51 o
  12  -9   8        370.95        353.08        39.97 o
  13  -9   8          1.57          7.95        41.71 o
  -9  -8   8          0.05         17.59        53.24 o
  -8  -8   8        409.13        378.55        45.15 o
  -7  -8   8        235.55        229.11        38.84 o
  -6  -8   8        123.54        128.48        38.54 o
  -5  -8   8        328.43        342.90        33.34 o
  -4  -8   8        427.88        445.36        30.69 o
  -3  -8   8       1160.39       1249.98       102.11 o
  -2  -8   8        310.51        340.48        36.94 o
  -1  -8   8       1493.98       1367.64       121.85 o
   0  -8   8       1650.87       1687.11        88.79 o
   1  -8   8       1043.59        999.19        46.72 o
   2  -8   8        627.42        687.27        29.63 o
   3  -8   8       2368.64       2195.73        34.87 o
   4  -8   8         87.04         78.64        39.45 o
   5  -8   8       1220.59       1015.43        33.23 o
   6  -8   8         38.86         44.67        26.95 o
   7  -8   8        383.77        338.23        29.26 o
   8  -8   8         15.48         21.79        29.38 o
   9  -8   8         83.69         57.74        29.77 o
  10  -8   8         27.89         22.61        34.41 o
  11  -8   8        135.04        160.83        34.82 o
  12  -8   8        244.52        306.32        40.83 o
  13  -8   8        105.81        117.57        41.58 o
 -10  -7   8         52.67         21.32        71.91 o
  -9  -7   8        140.21        157.86        47.32 o
  -8  -7   8         10.76          0.00        39.61 o
  -7  -7   8        280.29        283.33        47.35 o
  -6  -7   8        708.16        813.08        88.06 o
  -5  -7   8        226.01        221.19        29.66 o
  -4  -7   8        356.33        375.93        32.65 o
  -3  -7   8         61.24         89.47        27.14 o
  -2  -7   8       1042.53        908.40        32.57 o
  -1  -7   8         27.35          8.14        25.29 o
   0  -7   8        786.48        716.43        68.28 o
   1  -7   8          1.91          0.21        26.07 o
   2  -7   8       1893.88       1718.90        41.58 o
   3  -7   8        452.04        519.35        40.22 o
   4  -7   8       2732.61       2471.12        35.14 o
   5  -7   8        585.39        729.46        44.06 o
   6  -7   8       3201.28       3270.46        39.04 o
   7  -7   8        232.42        262.96        31.89 o
   8  -7   8        769.15        798.50        36.17 o
   9  -7   8        392.83        445.95        31.90 o
  10  -7   8        278.82        281.12        35.22 o
  11  -7   8         42.28         67.53        31.47 o
  12  -7   8         38.17         42.62        37.97 o
  13  -7   8        117.61        105.57        44.82 o
 -10  -6   8         36.64         35.15        69.33 o
  -9  -6   8          3.23          0.00        42.84 o
  -8  -6   8         61.99         28.21        39.32 o
  -7  -6   8       1150.16       1212.16       180.14 o
  -6  -6   8        146.11        192.00        58.15 o
  -5  -6   8        919.90        910.18        76.18 o
  -4  -6   8         52.41        112.32        30.49 o
  -3  -6   8       1145.67       1050.93       101.86 o
  -2  -6   8        860.72        892.37        47.38 o
  -1  -6   8        756.59        740.00        29.91 o
   0  -6   8          1.95         26.06        26.06 o
   1  -6   8       1684.23       1553.90        67.16 o
   2  -6   8        891.29        825.57       103.78 o
   3  -6   8       1767.74       1499.42        78.41 o
   4  -6   8        135.50        196.75        28.69 o
   5  -6   8       1283.41       1263.51        81.31 o
   6  -6   8       1324.99       1251.69        51.54 o
   7  -6   8          2.09         14.85        28.02 o
   8  -6   8        697.87        725.56        36.31 o
   9  -6   8         20.44         16.51        33.79 o
  10  -6   8        468.87        488.67        36.51 o
  11  -6   8          0.16          0.07        37.75 o
  12  -6   8        104.52        102.64        41.27 o
  13  -6   8          0.01          8.87        49.90 o
 -11  -5   8        153.13        143.99        68.38 o
 -10  -5   8          4.56         14.48        45.22 o
  -9  -5   8         25.90         18.92        42.11 o
  -8  -5   8        778.68        877.00       130.80 o
  -7  -5   8         74.00         54.36        35.85 o
  -6  -5   8        388.05        420.92        34.43 o
  -5  -5   8       1449.53       1368.23       102.25 o
  -4  -5   8        374.87        314.92        73.91 o
  -3  -5   8        342.32        276.14        28.86 o
  -2  -5   8       1689.20       1665.67        72.19 o
  -1  -5   8          1.74         14.49        28.49 o
   0  -5   8       1171.26       1009.91        33.65 o
   1  -5   8       2054.02       1716.46        37.29 o
   2  -5   8       1382.70       1271.06        49.76 o
   3  -5   8       3315.08       3105.00        41.13 o
   4  -5   8       4041.59       4166.97        75.16 o
   5  -5   8       2249.86       2090.15        71.95 o
   6  -5   8       1427.31       1403.41        32.99 o
   7  -5   8        115.77        100.95        28.78 o
   8  -5   8         44.79         50.54        30.25 o
   9  -5   8        427.43        471.04        35.96 o
  10  -5   8         50.64         45.92        40.64 o
  11  -5   8        301.53        321.89        40.41 o
  12  -5   8          0.50          5.48        42.93 o
  13  -5   8         89.13         76.52        49.54 o
 -11  -4   8        271.34        229.35        58.72 o
 -10  -4   8          4.13          0.07        45.56 o
  -9  -4   8        875.67        783.66        64.51 o
  -8  -4   8        153.59        110.28        39.76 o
  -7  -4   8        880.72        891.52        52.84 o
  -6  -4   8       2345.25       2318.29       157.35 o
  -5  -4   8        857.13        773.76        60.91 o
  -4  -4   8       1477.68       1414.98        54.44 o
  -3  -4   8       2792.84       2746.02       179.51 o
  -2  -4   8       5846.97       6368.82       315.41 o
  -1  -4   8         40.36         43.61        30.37 o
   0  -4   8       1880.19       1850.53        37.63 o
   1  -4   8        636.00        639.33        33.55 o
   2  -4   8       5966.28       6088.70       249.33 o
   3  -4   8       1124.77       1109.48        34.12 o
   4  -4   8        817.66        873.88        33.64 o
   5  -4   8        728.86        783.92        41.48 o
   6  -4   8       2662.20       2710.19        41.16 o
   7  -4   8       1242.51       1232.45        87.01 o
   8  -4   8        975.71       1032.79        61.22 o
   9  -4   8        727.78        662.95        39.89 o
  10  -4   8        236.47        241.00        39.09 o
  11  -4   8          0.73         21.80        37.76 o
  12  -4   8        114.03        113.89        45.80 o
  13  -4   8        115.82         67.51        78.69 o
 -11  -3   8        336.40        304.81        51.89 o
 -10  -3   8        470.43        467.85        46.15 o
  -9  -3   8       1081.16       1074.03       105.95 o
  -8  -3   8         28.95         15.13        33.43 o
  -7  -3   8       1759.88       1918.64        53.85 o
  -6  -3   8       1269.44       1169.77        64.51 o
  -5  -3   8       2953.47       3174.50       123.67 o
  -4  -3   8        969.03        791.41        32.51 o
  -3  -3   8        937.01        975.84        34.69 o
  -2  -3   8          5.09         45.53        30.33 o
  -1  -3   8       8910.32       9570.04       139.08 o
   0  -3   8        166.68        752.58       109.38 o
   1  -3   8      14077.53      15113.57       390.26 o
   2  -3   8        192.97        394.37        35.56 o
   3  -3   8        856.13        930.93        38.30 o
   4  -3   8          8.71         27.77        28.56 o
   5  -3   8        384.71        377.02        32.41 o
   6  -3   8        557.65        552.00        31.36 o
   7  -3   8        665.83        654.25        33.65 o
   8  -3   8        202.88        195.45        34.92 o
   9  -3   8        207.22        214.56        39.09 o
  10  -3   8        145.75        151.28        40.31 o
  11  -3   8          8.99          9.88        41.90 o
  12  -3   8        174.88        166.83        53.45 o
 -12  -2   8        275.61        259.25        60.12 o
 -11  -2   8        273.02        248.27        47.48 o
 -10  -2   8       1018.40       1056.85        59.75 o
  -9  -2   8         40.43         32.49        38.31 o
  -8  -2   8        425.29        444.73        36.40 o
  -7  -2   8        316.81        350.35        36.10 o
  -6  -2   8        115.26        135.60        32.59 o
  -5  -2   8         53.15         65.72        33.82 o
  -4  -2   8       1599.31       1965.72        39.95 o
  -3  -2   8        189.24        271.57        41.72 o
  -2  -2   8       8029.37       8752.73        63.85 o
  -1  -2   8       4478.00       5477.95       272.25 o
   0  -2   8      15911.25      16383.31       287.66 o
   1  -2   8       9384.98      10045.42       146.52 o
   2  -2   8        946.67        963.86        35.04 o
   3  -2   8       6367.83       5622.12       212.43 o
   4  -2   8       1440.85       1227.02        37.87 o
   5  -2   8       3478.32       3158.28       298.14 o
   6  -2   8       1025.00        909.85        37.28 o
   7  -2   8       1029.18        993.49        40.19 o
   8  -2   8        327.27        255.87        35.48 o
   9  -2   8        184.59        189.24        39.58 o
  10  -2   8         37.30          9.30        56.82 o
  11  -2   8        208.27        199.18        49.15 o
  12  -2   8          9.44         22.36        64.05 o
 -13  -1   8        283.41        218.34        79.62 o
 -12  -1   8         45.01         12.25        48.80 o
 -11  -1   8        959.73        922.17        54.16 o
 -10  -1   8         55.84         56.63        44.55 o
  -9  -1   8       1411.86       1535.07        44.71 o
  -8  -1   8        217.20        260.20        32.34 o
  -7  -1   8        239.53        278.35        33.14 o
  -6  -1   8       1497.73       1508.89        60.59 o
  -5  -1   8        349.44        467.94        34.16 o
  -4  -1   8       3046.39       3316.05       118.84 o
  -3  -1   8        941.89       1023.01        35.97 o
  -2  -1   8      10592.43      12677.04       336.09 o
  -1  -1   8       4277.69       4090.80       103.40 o
   0  -1   8       2518.08       2890.19       292.38 o
   1  -1   8        619.17        474.15        35.56 o
   2  -1   8       2161.76       2220.49        97.98 o
   3  -1   8         67.76         41.95        29.68 o
   4  -1   8        114.07        131.38        28.86 o
   5  -1   8        289.63        338.62        33.08 o
   6  -1   8        256.01        260.83        33.87 o
   7  -1   8        325.93        297.34        33.35 o
   8  -1   8        409.92        455.95        57.73 o
   9  -1   8         14.48         13.06        40.48 o
  10  -1   8        345.04        296.97        47.42 o
  11  -1   8        100.83         76.00        56.49 o
 -13   0   8        188.78        127.32        54.06 o
 -12   0   8        206.13        202.51        45.34 o
 -11   0   8        213.61        225.08        39.56 o
 -10   0   8        267.00        319.33        40.44 o
  -9   0   8        476.36        559.88        38.47 o
  -8   0   8          0.70         13.66        35.46 o
  -7   0   8       3098.46       3481.84        46.12 o
  -6   0   8        123.82        147.52        27.54 o
  -5   0   8       3411.29       3341.16        42.35 o
  -4   0   8       2124.27       2057.44        56.68 o
  -3   0   8      10467.04      11576.44       106.47 o
  -2   0   8        444.79        513.41        68.32 o
  -1   0   8       2893.23       2932.94       108.15 o
   0   0   8        273.21        269.18        31.72 o
   1   0   8       4496.23       4454.95       164.24 o
   2   0   8         95.26        133.98        31.45 o
   3   0   8       1198.76       1382.65        79.67 o
   4   0   8          0.26         18.81        28.48 o
   5   0   8        403.93        272.91        60.10 o
   6   0   8        153.16        173.00        33.20 o
   7   0   8        552.40        660.10        92.95 o
   8   0   8          8.00          5.62        40.92 o
   9   0   8        136.96        108.22        41.44 o
  10   0   8        101.33        113.98        50.35 o
  11   0   8         57.42         46.85        72.15 o
 -13   1   8         17.82         25.75        48.13 o
 -12   1   8        189.95        191.18        40.02 o
 -11   1   8        415.24        478.68        63.42 o
 -10   1   8       1225.79       1262.52        79.88 o
  -9   1   8        438.82        563.64        37.26 o
  -8   1   8       2421.78       2618.58        42.46 o
  -7   1   8        585.46        676.16        37.84 o
  -6   1   8       1288.29       1353.25        57.38 o
  -5   1   8         87.92        135.39        27.05 o
  -4   1   8       3949.36       4407.65       161.41 o
  -3   1   8       1367.87       1537.40        35.96 o
  -2   1   8        337.68        465.46        31.55 o
  -1   1   8        465.27        486.09        32.95 o
   0   1   8       1816.32       1912.41        42.28 o
   1   1   8       1619.67       1684.73       154.77 o
   2   1   8         81.80         92.96        29.85 o
   3   1   8       3460.65       3338.79       200.05 o
   4   1   8        398.49        318.31        30.04 o
   5   1   8       1444.13       1398.11        74.43 o
   6   1   8        417.94        445.81        37.24 o
   7   1   8        225.78        232.25        37.87 o
   8   1   8          7.31          3.52        39.50 o
   9   1   8        461.23        491.34        47.70 o
  10   1   8        193.99        174.86        50.86 o
 -14   2   8         14.94         29.79        52.82 o
 -13   2   8        202.86        172.08        47.80 o
 -12   2   8          0.09          5.18        40.14 o
 -11   2   8        257.41        282.83        37.67 o
 -10   2   8         22.83         16.82        35.02 o
  -9   2   8       2445.44       2517.07        48.43 o
  -8   2   8         14.03         16.89        27.31 o
  -7   2   8       2114.65       2093.62        68.80 o
  -6   2   8       1894.91       2157.61       100.11 o
  -5   2   8        253.26        238.18        52.56 o
  -4   2   8       4214.50       4186.02       106.72 o
  -3   2   8       4124.49       3949.61        44.45 o
  -2   2   8       1365.92       1277.80        33.25 o
  -1   2   8       1998.35       2148.22       134.22 o
   0   2   8       1323.40       1449.84        40.78 o
   1   2   8       1252.40       1189.76        77.23 o
   2   2   8       3850.31       3723.62       145.05 o
   3   2   8        453.33        429.43        27.94 o
   4   2   8        538.61        521.25        31.71 o
   5   2   8        302.59        342.80        34.81 o
   6   2   8         32.77         35.84        34.61 o
   7   2   8        309.48        341.94        53.18 o
   8   2   8         68.66         99.58        41.37 o
   9   2   8          1.57          2.97        42.75 o
  10   2   8        186.95        212.04        63.57 o
 -14   3   8        324.68        285.31        50.39 o
 -13   3   8         33.22         14.26        41.96 o
 -12   3   8         33.08         42.50        34.61 o
 -11   3   8        186.27        157.90        38.77 o
 -10   3   8        428.79        423.14        35.68 o
  -9   3   8        111.46        105.92        30.22 o
  -8   3   8        786.62        842.08        34.19 o
  -7   3   8       1039.05       1276.09        44.41 o
  -6   3   8         30.32         34.23        25.05 o
  -5   3   8       2043.14       2270.82        52.94 o
  -4   3   8          0.32         15.03        24.87 o
  -3   3   8       1401.53       1531.76        32.69 o
  -2   3   8         10.54          4.15        25.97 o
  -1   3   8       1409.19       1347.06        54.69 o
   0   3   8       1334.42       1471.24        32.47 o
   1   3   8       3510.77       3461.05       246.85 o
   2   3   8        387.27        378.02        47.59 o
   3   3   8        693.48        610.57        29.96 o
   4   3   8        445.87        440.10        29.87 o
   5   3   8       1078.52       1286.99        36.75 o
   6   3   8        603.84        711.32        49.13 o
   7   3   8        183.07        220.09        39.48 o
   8   3   8         48.62         27.60        41.49 o
   9   3   8        234.91        223.82        53.95 o
  10   3   8         52.35         41.37        62.58 o
 -14   4   8         58.20         57.73        45.67 o
 -13   4   8        216.71        266.28        63.14 o
 -12   4   8        188.85        184.30        34.54 o
 -11   4   8         39.38         61.17        36.13 o
 -10   4   8        374.20        347.67        32.36 o
  -9   4   8        341.51        339.99        33.70 o
  -8   4   8       2752.98       2717.31        55.18 o
  -7   4   8         86.61         91.97        27.50 o
  -6   4   8       1229.70       1346.98        31.97 o
  -5   4   8       2583.74       3272.57        43.96 o
  -4   4   8        515.84        513.45        26.76 o
  -3   4   8         73.14         93.14        25.05 o
  -2   4   8       1962.56       1788.89       153.65 o
  -1   4   8        156.56        114.83        25.54 o
   0   4   8       1728.00       1484.17        46.86 o
   1   4   8        168.10        210.43        25.41 o
   2   4   8        231.88        198.14        32.41 o
   3   4   8        275.97        277.84        30.07 o
   4   4   8          0.53         14.17        31.13 o
   5   4   8        360.78        326.04        35.32 o
   6   4   8        167.98        183.76        35.51 o
   7   4   8        426.07        446.48        59.86 o
   8   4   8         58.58         97.23        48.86 o
   9   4   8        238.37        215.35        55.20 o
 -14   5   8        106.09         83.46        46.35 o
 -13   5   8        278.01        275.45        40.80 o
 -12   5   8          3.18         12.24        33.60 o
 -11   5   8        810.82        922.76        35.43 o
 -10   5   8        158.11        150.21        33.63 o
  -9   5   8        285.99        351.25        29.64 o
  -8   5   8        222.28        210.71        41.09 o
  -7   5   8       1712.12       1892.50        50.11 o
  -6   5   8        118.75         97.42        36.90 o
  -5   5   8       1262.12       1393.98        49.76 o
  -4   5   8        541.04        638.68        51.33 o
  -3   5   8       2496.57       2440.36        48.22 o
  -2   5   8       1162.69       1244.78        41.30 o
  -1   5   8        149.38        109.03        35.99 o
   0   5   8        570.22        568.76        28.31 o
   1   5   8        752.97        704.47        34.08 o
   2   5   8        855.16        986.30        31.82 o
   3   5   8        284.01        271.87        33.78 o
   4   5   8         31.70         41.11        30.78 o
   5   5   8       1301.51       1286.97        98.72 o
   6   5   8        140.70        159.58        37.10 o
   7   5   8         92.93         97.48        40.79 o
   8   5   8         81.87         96.32        50.08 o
 -14   6   8        283.21        240.99        42.02 o
 -13   6   8          2.67          7.87        34.79 o
 -12   6   8        908.72        860.28        39.26 o
 -11   6   8         23.13         42.28        30.68 o
 -10   6   8        450.51        527.80        43.61 o
  -9   6   8          0.46          0.56        39.98 o
  -8   6   8        863.59        889.22        32.52 o
  -7   6   8         88.02         54.98        26.61 o
  -6   6   8        829.91        866.37        29.58 o
  -5   6   8        484.57        516.41        27.77 o
  -4   6   8        525.28        515.03        45.60 o
  -3   6   8        822.29        941.82        28.27 o
  -2   6   8         78.12         41.50        25.77 o
  -1   6   8        825.06        850.23        29.77 o
   0   6   8          3.38          0.28        40.33 o
   1   6   8       1317.66       1422.13        34.25 o
   2   6   8          2.15          8.21        28.31 o
   3   6   8        449.61        506.71        30.19 o
   4   6   8         85.39         50.41        30.95 o
   5   6   8       1206.02       1185.44        45.08 o
   6   6   8         14.87         21.94        35.46 o
   7   6   8        159.65        150.51        44.38 o
 -13   7   8        342.03        311.63        36.42 o
 -12   7   8         52.70         33.05        34.81 o
 -11   7   8         56.63         46.55        51.51 o
 -10   7   8         84.22         88.27        42.70 o
  -9   7   8        539.42        535.05        46.20 o
  -8   7   8        808.66        764.11        37.98 o
  -7   7   8        283.49        272.94        30.46 o
  -6   7   8       1418.85       1487.99        33.26 o
  -5   7   8       1046.11       1141.12        31.01 o
  -4   7   8       3060.24       3293.45        38.59 o
  -3   7   8         49.54         65.37        25.97 o
  -2   7   8       1533.46       1522.28        48.01 o
  -1   7   8        183.12        179.03        28.75 o
   0   7   8        236.93        342.70        29.62 o
   1   7   8        102.11        132.02        48.36 o
   2   7   8         64.15        117.02        34.49 o
   3   7   8         83.42         62.02        36.38 o
   4   7   8        248.72        272.86        37.73 o
   5   7   8         16.51          3.86        38.09 o
   6   7   8        150.96        179.25        38.07 o
 -13   8   8         30.48         36.93        38.57 o
 -12   8   8        144.57        126.92        53.67 o
 -11   8   8        306.30        309.80        34.78 o
 -10   8   8         52.64          9.61        30.61 o
  -9   8   8        422.34        413.96        32.17 o
  -8   8   8          1.63         16.46        29.07 o
  -7   8   8       1243.16       1318.15        34.85 o
  -6   8   8         25.47          1.50        26.49 o
  -5   8   8        812.38        928.40        29.70 o
  -4   8   8          6.43         34.59        35.29 o
  -3   8   8       1855.67       2042.34        70.38 o
  -2   8   8        107.87        147.47        28.02 o
  -1   8   8        190.88        257.63        29.93 o
   0   8   8          6.07          3.73        28.86 o
   1   8   8        672.46        754.44        46.76 o
   2   8   8        328.02        319.33        37.77 o
   3   8   8        375.24        337.42        36.62 o
   4   8   8        112.50        116.25        33.13 o
   5   8   8        130.29        130.02        44.18 o
 -12   9   8        394.27        394.60        36.01 o
 -11   9   8         10.10         43.03        32.17 o
 -10   9   8        715.34        680.26        40.85 o
  -9   9   8         27.51         20.11        30.64 o
  -8   9   8        628.70        715.61        42.28 o
  -7   9   8        164.83        168.15        32.64 o
  -6   9   8        543.00        565.60        38.72 o
  -5   9   8         59.40         53.89        27.87 o
  -4   9   8        849.86        765.62        29.33 o
  -3   9   8         38.02         49.30        39.73 o
  -2   9   8        103.55        110.65        31.38 o
  -1   9   8         23.48          0.07        30.30 o
   0   9   8        378.75        336.12        33.71 o
   1   9   8        357.81        296.61        45.08 o
   2   9   8         25.65         36.20        46.62 o
   3   9   8        218.61        228.75        39.31 o
   4   9   8         11.59         10.02        36.54 o
 -12  10   8         10.96          0.14        35.51 o
 -11  10   8        250.85        181.72        35.81 o
 -10  10   8        145.99        135.31        34.37 o
  -9  10   8        802.31        788.96        67.76 o
  -8  10   8        167.69        158.59        32.22 o
  -7  10   8         85.77         48.37        30.59 o
  -6  10   8        596.15        590.64        31.34 o
  -5  10   8          4.21          0.00        29.33 o
  -4  10   8        408.61        353.31        30.96 o
  -3  10   8        113.73        110.22        38.61 o
  -2  10   8        804.96        770.05        44.87 o
  -1  10   8        262.61        263.47        46.86 o
   0  10   8        606.75        565.91        41.06 o
   1  10   8        235.33        142.78        49.83 o
   2  10   8        299.97        279.48        50.18 o
   3  10   8         42.73          0.74        38.82 o
 -11  11   8         92.40         80.71        42.25 o
 -10  11   8        546.77        523.95        67.69 o
  -9  11   8        274.26        270.89        35.75 o
  -8  11   8         31.82         50.30        34.02 o
  -7  11   8        182.08        164.91        34.30 o
  -6  11   8          0.07          0.00        31.82 o
  -5  11   8        137.38        137.31        31.81 o
  -4  11   8         59.06         42.97        42.63 o
  -3  11   8       1243.81       1294.37       136.81 o
  -2  11   8          0.83          1.58        33.15 o
  -1  11   8        360.15        363.46        35.16 o
   0  11   8          5.88          9.66        35.13 o
   1  11   8        267.71        221.48        50.18 o
  -9  12   8          1.78         14.17        35.85 o
  -8  12   8        417.63        445.19        37.48 o
  -7  12   8          0.39          8.80        34.79 o
  -6  12   8        448.24        427.15        40.47 o
  -5  12   8          7.95         39.88        32.73 o
  -4  12   8        401.33        415.52        51.23 o
  -3  12   8        144.91        150.53        48.08 o
  -2  12   8        511.87        490.89        35.12 o
   4 -16   9        195.08        205.12        38.14 o
   5 -16   9         33.57         43.34        37.93 o
   0 -15   9         13.00         16.06        36.78 o
   1 -15   9         73.81         77.77        34.43 o
   2 -15   9          1.40         11.73        33.08 o
   3 -15   9         21.88         34.84        35.51 o
   4 -15   9        166.56        178.18        58.04 o
   5 -15   9        211.44        246.10        35.21 o
   6 -15   9         14.31         57.98        36.43 o
   7 -15   9         73.55         50.53        35.18 o
   8 -15   9          5.96          3.46        34.47 o
   9 -15   9         89.81         82.60        36.01 o
  -2 -14   9         33.62         34.43        34.11 o
  -1 -14   9         30.21         14.19        36.38 o
   0 -14   9         14.50         41.30        33.51 o
   1 -14   9          2.91          0.00        33.47 o
   2 -14   9          0.64          0.00        33.15 o
   3 -14   9         39.12         26.31        32.12 o
   4 -14   9        573.96        555.43        34.00 o
   5 -14   9         34.20         12.13        31.95 o
   6 -14   9        408.71        487.78        68.07 o
   7 -14   9          3.04          0.28        33.49 o
   8 -14   9        408.37        493.69        35.06 o
   9 -14   9         15.70         19.09        31.79 o
  10 -14   9        114.57        143.67        34.42 o
  -4 -13   9         43.09         54.09        39.56 o
  -3 -13   9        124.45        107.53        33.53 o
  -2 -13   9         17.77         57.61        53.18 o
  -1 -13   9         33.57         26.92        31.52 o
   0 -13   9        172.54        161.46        49.97 o
   1 -13   9         29.61          0.00        32.19 o
   2 -13   9        157.55        155.41        30.82 o
   3 -13   9        105.60        162.92        61.64 o
   4 -13   9         26.09         17.74        28.81 o
   5 -13   9         50.95         82.51        31.10 o
   6 -13   9        158.91        192.66        30.36 o
   7 -13   9         35.45          6.52        31.27 o
   8 -13   9         88.73         62.19        33.13 o
   9 -13   9        126.64        129.10        33.82 o
  10 -13   9        170.99        215.35        33.92 o
  11 -13   9         63.24         69.16        37.02 o
  -5 -12   9          4.03          0.42        37.81 o
  -4 -12   9         64.28         73.14        52.91 o
  -3 -12   9         13.62         12.88        34.13 o
  -2 -12   9          3.73          2.76        32.86 o
  -1 -12   9         19.78         13.70        30.23 o
   0 -12   9        338.79        314.60        32.93 o
   1 -12   9        504.55        503.58        32.14 o
   2 -12   9       1018.45       1104.41        76.63 o
   3 -12   9        388.56        371.22        35.57 o
   4 -12   9        569.34        631.52        61.15 o
   5 -12   9        515.85        500.95        40.22 o
   6 -12   9        406.79        417.78        31.72 o
   7 -12   9        243.98        200.53        32.24 o
   8 -12   9         79.61         58.96        30.04 o
   9 -12   9        109.50         96.11        36.52 o
  10 -12   9          7.54          0.35        30.86 o
  11 -12   9        176.78        179.60        38.49 o
  12 -12   9          3.57         36.96        38.36 o
  -6 -11   9          5.89         18.90        38.05 o
  -5 -11   9         39.85         16.91        36.20 o
  -4 -11   9         83.18         60.58        36.03 o
  -3 -11   9          5.99         29.40        30.55 o
  -2 -11   9         29.32          0.28        30.45 o
  -1 -11   9        322.53        341.01        31.05 o
   0 -11   9       1326.66       1316.86        35.47 o
   1 -11   9       1014.99        986.67        33.43 o
   2 -11   9        477.64        454.00        27.89 o
   3 -11   9         19.75         22.76        26.08 o
   4 -11   9        227.86        175.08        26.56 o
   5 -11   9         75.91        101.94        51.79 o
   6 -11   9        820.01        836.42        44.45 o
   7 -11   9         42.50         37.50        31.54 o
   8 -11   9        461.75        510.69        94.84 o
   9 -11   9         46.75         31.29        32.44 o
  10 -11   9        855.78        861.57        35.53 o
  11 -11   9         28.82         15.47        35.99 o
  12 -11   9        377.88        368.11        37.11 o
  -7 -10   9        173.23        170.46        42.37 o
  -6 -10   9          6.56         23.73        40.75 o
  -5 -10   9        193.43        248.28        38.40 o
  -4 -10   9         93.24         59.13        31.41 o
  -3 -10   9        377.13        475.76        36.32 o
  -2 -10   9        178.86        212.11        53.85 o
  -1 -10   9       1510.41       1505.51        62.17 o
   0 -10   9        673.04        616.23        32.20 o
   1 -10   9       2487.01       2352.67       250.02 o
   2 -10   9        242.07        226.23        27.17 o
   3 -10   9        795.38        742.24        61.43 o
   4 -10   9        231.59        239.83        26.61 o
   5 -10   9        144.86         76.13        27.41 o
   6 -10   9        389.81        424.95        35.89 o
   7 -10   9        235.35        257.41        29.55 o
   8 -10   9        159.71        154.35        29.75 o
   9 -10   9        972.76       1006.44        36.20 o
  10 -10   9        338.35        418.97        46.69 o
  11 -10   9        161.13        116.38        43.96 o
  12 -10   9        259.75        286.53        39.91 o
  -8  -9   9        547.64        456.40        73.17 o
  -7  -9   9          0.65         28.47        39.21 o
  -6  -9   9        169.04        229.56        38.16 o
  -5  -9   9        342.62        249.24        32.88 o
  -4  -9   9        685.52        722.87        59.09 o
  -3  -9   9          0.61         15.56        29.38 o
  -2  -9   9        128.94         60.06        31.07 o
  -1  -9   9         42.93         51.16        29.64 o
   0  -9   9        808.54        797.69        41.83 o
   1  -9   9       1023.10        981.38        73.35 o
   2  -9   9       1315.65       1286.20        71.85 o
   3  -9   9       3110.55       3169.13       129.33 o
   4  -9   9        632.76        635.73       134.67 o
   5  -9   9        760.50        828.97        29.90 o
   6  -9   9        300.00        288.51        40.22 o
   7  -9   9       1015.39       1000.03        33.76 o
   8  -9   9        567.35        543.04        32.09 o
   9  -9   9        119.29        123.33        35.24 o
  10  -9   9        416.12        458.25        33.83 o
  11  -9   9        480.70        474.81        40.49 o
  12  -9   9         16.74         22.04        37.71 o
  13  -9   9        218.90        175.45        40.77 o
  -9  -8   9        457.30        449.53        60.94 o
  -8  -8   9        104.02        109.16        41.23 o
  -7  -8   9        377.46        389.19        39.85 o
  -6  -8   9         56.63         37.55        35.69 o
  -5  -8   9        465.72        489.43        55.18 o
  -4  -8   9         56.63         59.05        31.34 o
  -3  -8   9        181.17        173.35        31.68 o
  -2  -8   9       1253.67       1303.61        79.99 o
  -1  -8   9        151.13        121.31        29.52 o
   0  -8   9        311.49        291.11        29.07 o
   1  -8   9        626.28        534.51        27.96 o
   2  -8   9       1319.22       1289.22        40.12 o
   3  -8   9          0.18         46.38        27.20 o
   4  -8   9       3183.52       3325.56        84.98 o
   5  -8   9        275.62        275.28        28.51 o
   6  -8   9        576.92        673.44        38.23 o
   7  -8   9          3.39          0.77        29.23 o
   8  -8   9        954.46       1009.55        34.10 o
   9  -8   9        143.42        195.67        31.61 o
  10  -8   9        294.29        335.45        36.49 o
  11  -8   9         23.88         40.09        37.11 o
  12  -8   9        513.11        593.12        61.33 o
  13  -8   9        151.94         94.63        40.78 o
 -10  -7   9         52.45         57.06        52.89 o
  -9  -7   9          0.18          0.23        42.50 o
  -8  -7   9        252.31        243.01        40.39 o
  -7  -7   9         79.23         83.30        34.61 o
  -6  -7   9        143.29        136.76        37.01 o
  -5  -7   9        979.88        869.32        35.72 o
  -4  -7   9          5.89          8.96        34.29 o
  -3  -7   9       4084.40       4005.74       361.25 o
  -2  -7   9         30.37         29.26        29.77 o
  -1  -7   9       1211.89       1119.45        30.21 o
   0  -7   9        163.77        111.40        25.81 o
   1  -7   9       3362.64       3133.49       128.00 o
   2  -7   9         47.54         79.41        44.13 o
   3  -7   9       3949.25       4351.78       130.27 o
   4  -7   9          0.02         32.73        31.45 o
   5  -7   9       3473.97       3319.61       255.27 o
   6  -7   9          0.18         20.68        27.30 o
   7  -7   9        625.20        648.57        59.16 o
   8  -7   9        149.75        125.88        35.21 o
   9  -7   9         73.18        106.99        29.30 o
  10  -7   9         99.72         80.74        34.28 o
  11  -7   9         91.66         73.66        33.62 o
  12  -7   9        240.74        226.56        41.01 o
  13  -7   9          2.10          5.46        45.90 o
 -10  -6   9          0.86         28.16        64.44 o
  -9  -6   9         53.40         41.76        44.98 o
  -8  -6   9        613.80        582.54        87.64 o
  -7  -6   9        214.56        186.87        39.43 o
  -6  -6   9       1178.57       1222.28        96.59 o
  -5  -6   9         18.87         32.34        31.65 o
  -4  -6   9       2759.47       2752.95       243.98 o
  -3  -6   9        497.29        452.62        29.96 o
  -2  -6   9        455.82        460.82        26.95 o
  -1  -6   9          8.70         33.15        24.92 o
   0  -6   9        677.48        610.45        73.03 o
   1  -6   9       1337.73       1350.23        32.56 o
   2  -6   9       1782.13       1676.37        33.88 o
   3  -6   9        457.44        353.55        28.98 o
   4  -6   9        986.32        949.36        44.83 o
   5  -6   9       4979.04       4947.11       141.14 o
   6  -6   9        542.29        479.79        33.37 o
   7  -6   9       1409.48       1409.95        34.98 o
   8  -6   9        701.70        698.03        47.31 o
   9  -6   9        795.95        758.10        35.87 o
  10  -6   9         99.47         55.88        39.51 o
  11  -6   9        420.52        453.85        39.84 o
  12  -6   9         23.86         30.54        40.56 o
  13  -6   9        120.76         97.22        48.28 o
 -11  -5   9          5.44         11.40        51.86 o
 -10  -5   9         28.78         40.67        42.53 o
  -9  -5   9        316.96        324.57        43.16 o
  -8  -5   9          0.14          3.17        37.48 o
  -7  -5   9       2413.37       2656.30       298.49 o
  -6  -5   9        221.51        285.69        31.38 o
  -5  -5   9       1375.35       1397.63       108.89 o
  -4  -5   9          0.07         27.92        29.34 o
  -3  -5   9        877.59        914.72        32.57 o
  -2  -5   9        482.41        498.36        28.91 o
  -1  -5   9         11.07          7.66        26.60 o
   0  -5   9          9.20          0.07        27.95 o
   1  -5   9       1098.72       1083.45        49.48 o
   2  -5   9        890.19        929.16        32.79 o
   3  -5   9        981.98        936.99        45.15 o
   4  -5   9       1733.38       1689.78        33.69 o
   5  -5   9         53.53        147.79        27.28 o
   6  -5   9        626.04        658.91        30.09 o
   7  -5   9         33.54         38.38        31.30 o
   8  -5   9       1067.23       1140.68        41.58 o
   9  -5   9         57.65         40.43        32.84 o
  10  -5   9        371.08        381.84        40.94 o
  11  -5   9         25.71          4.86        40.23 o
  12  -5   9        191.27        177.96        46.41 o
  13  -5   9         29.95          8.13        47.89 o
 -12  -4   9        197.63        165.61        76.25 o
 -11  -4   9          3.51          8.53        45.71 o
 -10  -4   9        147.72        130.12        42.90 o
  -9  -4   9         22.66         46.20        56.61 o
  -8  -4   9        111.33        135.30        39.15 o
  -7  -4   9        163.88        116.95        30.27 o
  -6  -4   9        738.25        868.65       107.14 o
  -5  -4   9        124.47        185.61        37.39 o
  -4  -4   9        218.93        246.04        34.63 o
  -3  -4   9        901.88        904.03        60.49 o
  -2  -4   9       1214.91       1311.16       106.82 o
  -1  -4   9        847.71        831.52        61.68 o
   0  -4   9         22.98          1.72        30.66 o
   1  -4   9       2078.21       2008.99        74.68 o
   2  -4   9        134.92        133.06        31.33 o
   3  -4   9       8028.84       8260.94       490.55 o
   4  -4   9        112.37        178.52        29.05 o
   5  -4   9       4835.51       4551.23       104.41 o
   6  -4   9        783.80        799.28        67.69 o
   7  -4   9       1508.50       1491.19        38.35 o
   8  -4   9          0.52         11.42        29.03 o
   9  -4   9        452.96        474.74        39.87 o
  10  -4   9         15.71         40.91        37.03 o
  11  -4   9         44.53         52.55        39.45 o
  12  -4   9         34.79         22.19        46.73 o
 -12  -3   9         38.12         27.52        56.90 o
 -11  -3   9        303.69        277.29        46.44 o
 -10  -3   9        122.13        114.70        38.68 o
  -9  -3   9        618.85        749.74        95.64 o
  -8  -3   9        171.62        125.77        36.81 o
  -7  -3   9        532.77        576.72        35.92 o
  -6  -3   9       1904.93       1788.19        77.54 o
  -5  -3   9        127.20        122.58        30.96 o
  -4  -3   9       2388.52       2198.96       151.03 o
  -3  -3   9          1.51          6.27        29.86 o
  -2  -3   9       3416.46       3367.16        74.01 o
  -1  -3   9        580.31        714.72        34.47 o
   0  -3   9       7597.47       8183.05       160.71 o
   2  -3   9          1.81        281.07        43.05 o
   3  -3   9        122.64        325.49        33.57 o
   4  -3   9          1.45          2.45        27.96 o
   5  -3   9        152.50        176.47        33.27 o
   6  -3   9        208.11        138.52        29.66 o
   7  -3   9        537.37        519.37        33.95 o
   8  -3   9        478.17        508.51        37.13 o
   9  -3   9        333.14        327.70        38.97 o
  10  -3   9          3.99          0.00        37.23 o
  11  -3   9        183.95        189.83        42.78 o
  12  -3   9         48.27         32.53        48.91 o
 -12  -2   9        135.96        103.25        50.74 o
 -11  -2   9        203.45        212.84        41.31 o
 -10  -2   9         84.22         78.15        36.99 o
  -9  -2   9        503.00        501.91        55.63 o
  -8  -2   9         21.63          8.50        31.08 o
  -7  -2   9        649.88        646.15        35.10 o
  -6  -2   9        263.01        333.26        32.98 o
  -5  -2   9       2633.01       2732.02        39.81 o
  -4  -2   9         46.24         43.01        31.25 o
  -3  -2   9        536.24        531.61        30.71 o
  -2  -2   9         18.05        302.88        61.61 o
  -1  -2   9       8865.56      10328.25       104.45 o
   0  -2   9        642.47        868.37        88.37 o
   1  -2   9       2319.78       2592.41        41.89 o
   2  -2   9         76.61         58.72        29.80 o
   3  -2   9       2118.00       2225.97        39.33 o
   4  -2   9        409.36        496.40        30.03 o
   5  -2   9         47.86         44.45        40.19 o
   6  -2   9        531.12        548.39        32.58 o
   7  -2   9        147.37        152.09        35.85 o
   8  -2   9        556.73        590.15        50.35 o
   9  -2   9         44.12         58.09        36.22 o
  10  -2   9        254.05        214.63        63.74 o
  11  -2   9          2.28          8.44        45.06 o
  12  -2   9         82.50         69.98        57.80 o
 -13  -1   9          1.08          5.50        54.36 o
 -12  -1   9        371.84        330.57        48.39 o
 -11  -1   9         19.52         17.22        39.58 o
 -10  -1   9        771.42        810.37        40.15 o
  -9  -1   9          4.38          2.45        34.96 o
  -8  -1   9       1594.26       1751.49        74.92 o
  -7  -1   9          1.08         15.44        34.39 o
  -6  -1   9       3432.08       3466.31        63.18 o
  -5  -1   9         49.52         74.93        27.21 o
  -4  -1   9       1711.30       1869.21        39.34 o
  -3  -1   9       1216.75       1692.71        40.93 o
  -2  -1   9       2024.38       2148.57        39.05 o
  -1  -1   9         15.64        115.13        55.63 o
   0  -1   9          0.38          0.07        31.10 o
   1  -1   9       3655.48       3322.96        70.34 o
   2  -1   9         19.75         69.67        28.42 o
   3  -1   9       5634.27       5400.69       127.93 o
   4  -1   9         67.98         60.22        27.20 o
   5  -1   9       5438.07       5547.26       234.79 o
   6  -1   9         19.11         14.52        29.46 o
   7  -1   9       1747.29       1800.69        44.18 o
   8  -1   9         67.33         77.93        54.51 o
   9  -1   9        756.30        791.82        43.78 o
  10  -1   9          0.13         10.71        42.16 o
  11  -1   9         48.25         43.19        50.68 o
 -13   0   9        169.52        153.29        49.92 o
 -12   0   9        183.02        134.10        44.98 o
 -11   0   9        882.26        883.10        44.30 o
 -10   0   9        872.82        985.62        42.49 o
  -9   0   9        691.05        821.78        37.73 o
  -8   0   9       1042.47       1118.74        50.70 o
  -7   0   9       1854.77       1976.16        37.91 o
  -6   0   9        264.79        402.38        49.83 o
  -5   0   9          2.65         26.56        26.18 o
  -4   0   9       1541.14       1569.83        50.88 o
  -3   0   9          0.36         28.29        28.56 o
  -2   0   9         78.68        100.51        30.29 o
  -1   0   9        361.87        418.41        31.37 o
   0   0   9       3300.80       3114.60        42.38 o
   1   0   9        266.51        301.79        30.31 o
   2   0   9       6488.22       6764.45        67.20 o
   3   0   9        400.32        379.17        31.14 o
   4   0   9       2449.78       2430.14        63.95 o
   5   0   9          0.03          0.35        43.33 o
   6   0   9        315.76        316.74        32.00 o
   7   0   9          4.72          0.00        33.32 o
   8   0   9        164.05        197.10        38.63 o
   9   0   9        172.29        185.39        44.05 o
  10   0   9         50.74         44.26        43.24 o
  11   0   9          0.20          2.05        59.87 o
 -13   1   9        250.01        227.38        48.15 o
 -12   1   9        120.29        143.17        40.79 o
 -11   1   9        452.78        409.35        38.87 o
 -10   1   9        324.12        337.10        34.66 o
  -9   1   9        354.03        397.02        30.94 o
  -8   1   9        422.96        380.26        32.61 o
  -7   1   9        646.82        732.91        31.12 o
  -6   1   9        219.83        196.69        25.73 o
  -5   1   9        877.34        884.12        30.69 o
  -4   1   9        598.21        592.29        29.23 o
  -3   1   9        649.24        483.47        29.08 o
  -2   1   9          0.06         29.04        27.86 o
  -1   1   9       3050.48       3067.77        64.82 o
   0   1   9        444.11        445.47        55.35 o
   1   1   9       6274.67       5685.96       526.12 o
   2   1   9        574.46        662.84        29.73 o
   3   1   9       3179.00       3107.53        51.51 o
   4   1   9        175.10        135.83        28.73 o
   5   1   9        172.88        212.28        32.20 o
   6   1   9         16.38         14.82        33.79 o
   7   1   9        276.53        309.41        40.81 o
   8   1   9        108.80        129.01        39.74 o
   9   1   9        138.63        140.98        44.73 o
  10   1   9         43.94         53.78        50.18 o
 -13   2   9         77.90         74.60        45.17 o
 -12   2   9         15.28         33.07        41.58 o
 -11   2   9         64.21         63.12        38.20 o
 -10   2   9       1706.44       1715.31        41.65 o
  -9   2   9          9.12         54.79        52.73 o
  -8   2   9       1744.72       1855.96        64.30 o
  -7   2   9          2.77          2.06        27.60 o
  -6   2   9       3026.57       2853.38       123.14 o
  -5   2   9        101.01        149.19        27.35 o
  -4   2   9       1016.50        979.94        31.83 o
  -3   2   9         10.70          2.84        25.87 o
  -2   2   9       2227.43       2139.33       120.77 o
  -1   2   9         49.88         29.21        25.68 o
   0   2   9       2144.80       2253.43        54.86 o
   1   2   9       1609.61       1703.88        32.83 o
   2   2   9        165.04        154.35        25.90 o
   3   2   9        880.00        968.26        39.94 o
   4   2   9          1.06        157.13       102.60 o
   5   2   9       1799.10       1994.96        40.60 o
   6   2   9        513.85        478.10        38.05 o
   7   2   9        250.56        325.36        41.49 o
   8   2   9         81.43         84.43        42.88 o
   9   2   9        502.30        511.25        51.72 o
  10   2   9          4.58          0.21        54.38 o
 -13   3   9         50.80         72.63        39.19 o
 -12   3   9         72.25         60.71        38.87 o
 -11   3   9         33.06         16.57        36.26 o
 -10   3   9         91.94         67.85        28.58 o
  -9   3   9       1073.50       1141.11        37.02 o
  -8   3   9         97.06        130.19        31.26 o
  -7   3   9        718.49        735.07        36.26 o
  -6   3   9        370.52        395.19        28.34 o
  -5   3   9       1966.79       2051.08        56.75 o
  -4   3   9        968.16        913.01        87.60 o
  -3   3   9        391.29        316.58        40.47 o
  -2   3   9       5174.35       5302.91        43.60 o
  -1   3   9       1072.87        910.63        29.28 o
   0   3   9       2025.23       2039.92       214.70 o
   1   3   9        291.95        339.84        27.72 o
   2   3   9       1671.15       1807.44        52.73 o
   3   3   9          1.40         17.28        30.61 o
   4   3   9       1214.73       1477.99        54.20 o
   5   3   9          5.12         59.46        34.16 o
   6   3   9        229.39        242.38        36.60 o
   7   3   9         47.39         18.43        37.88 o
   8   3   9        313.77        264.29        46.73 o
   9   3   9         16.73          5.49        53.12 o
 -13   4   9        113.09         75.26        40.38 o
 -12   4   9        169.32        150.49        35.46 o
 -11   4   9        104.05        108.08        35.04 o
 -10   4   9        291.47        353.17        32.44 o
  -9   4   9         94.80        114.22        31.24 o
  -8   4   9        883.43        889.00        38.79 o
  -7   4   9        181.11        170.71        28.39 o
  -6   4   9        766.73        857.13        30.49 o
  -5   4   9        143.81        182.94        25.80 o
  -4   4   9         60.92         23.99        25.40 o
  -3   4   9       1179.70       1317.91        31.31 o
  -2   4   9        401.90        410.55        29.63 o
  -1   4   9       2816.27       2867.82        34.85 o
   0   4   9         10.51         32.02        26.76 o
   1   4   9        837.14       1038.02        60.31 o
   2   4   9        118.81        142.80        28.61 o
   3   4   9       1624.72       1498.14        71.36 o
   4   4   9         99.38         63.99        32.18 o
   5   4   9       1581.18       1636.45        47.94 o
   6   4   9         83.72        145.01        37.98 o
   7   4   9        790.20        797.92        47.84 o
   8   4   9        187.93        185.54        47.91 o
 -13   5   9         49.15         16.05        38.79 o
 -12   5   9        451.76        453.02        37.76 o
 -11   5   9        188.92        191.56        37.21 o
 -10   5   9        223.47        226.84        30.61 o
  -9   5   9         68.62         80.84        29.57 o
  -8   5   9       1134.18       1111.33        43.16 o
  -7   5   9        116.29        102.23        31.24 o
  -6   5   9       2434.39       2884.44        37.19 o
  -5   5   9         74.90        133.04        26.31 o
  -4   5   9       2460.80       2907.52       133.91 o
  -3   5   9        108.48        111.02        38.96 o
  -2   5   9       1566.18       1935.75        33.09 o
  -1   5   9        592.82        497.85        34.25 o
   0   5   9        627.26        730.34        31.36 o
   1   5   9         78.21         37.83        28.70 o
   2   5   9        495.27        570.82        51.12 o
   3   5   9          8.68          2.01        28.70 o
   4   5   9        241.82        204.99        36.19 o
   5   5   9        143.16        199.47        35.42 o
   6   5   9         82.38         71.03        38.75 o
   7   5   9        122.57         99.18        42.09 o
   8   5   9          3.61          0.07        47.94 o
 -13   6   9        399.17        346.38        38.38 o
 -12   6   9         56.12         46.64        34.75 o
 -11   6   9        253.13        254.39        34.05 o
 -10   6   9        165.53        123.03        32.31 o
  -9   6   9        630.51        586.01        31.55 o
  -8   6   9          3.69         39.21        39.77 o
  -7   6   9        962.35       1261.48        45.43 o
  -6   6   9        517.92        589.23        40.81 o
  -5   6   9       1564.64       1712.89        45.01 o
  -4   6   9       1004.44       1131.14        41.93 o
  -3   6   9        744.04        826.29        41.16 o
  -2   6   9        790.43        815.60        39.77 o
  -1   6   9         47.36         41.81        40.19 o
   0   6   9       1034.32        959.08        32.99 o
   1   6   9         93.06        102.68        29.87 o
   2   6   9        603.64        556.75        35.70 o
   3   6   9        626.82        612.94        36.96 o
   4   6   9        931.68        908.76        38.09 o
   5   6   9         69.81        110.08        38.52 o
   6   6   9        335.73        359.70        40.97 o
   7   6   9         22.73         41.46        43.62 o
 -13   7   9         19.92          1.52        42.44 o
 -12   7   9        572.66        628.45        35.75 o
 -11   7   9         35.65         28.04        33.94 o
 -10   7   9        224.90        241.11        47.80 o
  -9   7   9         53.16         63.95        43.96 o
  -8   7   9        863.70        913.23        47.87 o
  -7   7   9        394.69        390.88        71.95 o
  -6   7   9       1042.51       1072.70        53.88 o
  -5   7   9        614.30        599.69        29.72 o
  -4   7   9        612.51        693.19        30.30 o
  -3   7   9        905.29        943.34        42.00 o
  -2   7   9        287.98        288.92        40.12 o
  -1   7   9        150.21         80.93        39.42 o
   0   7   9        154.81        178.20        39.80 o
   1   7   9        400.48        394.28        29.95 o
   2   7   9        157.10        161.92        29.68 o
   3   7   9        800.66        716.05        68.00 o
   4   7   9        199.86        201.12        38.23 o
   5   7   9        325.23        329.73        41.38 o
   6   7   9         32.61         29.66        44.23 o
 -12   8   9        162.28        167.72        38.93 o
 -11   8   9         66.59         36.69        51.23 o
 -10   8   9        304.55        257.26        44.38 o
  -9   8   9         53.54          3.30        30.98 o
  -8   8   9        378.44        351.02        32.83 o
  -7   8   9        423.95        364.61        31.60 o
  -6   8   9       1602.64       1521.96        69.36 o
  -5   8   9         11.27         13.71        28.42 o
  -4   8   9       1075.39       1044.77        69.78 o
  -3   8   9        161.61        187.63        28.47 o
  -2   8   9        824.31        725.30        61.22 o
  -1   8   9         88.79        178.98        43.61 o
   0   8   9       1223.38       1215.29        51.02 o
   1   8   9        235.73        269.50        31.61 o
   2   8   9        343.05        339.52        45.95 o
   3   8   9         57.55         44.51        33.88 o
   4   8   9        198.87        214.62        37.48 o
   5   8   9          4.06          0.14        43.28 o
 -12   9   9         75.49         56.54        49.34 o
 -11   9   9        426.96        403.74        49.90 o
 -10   9   9         25.52         24.53        33.31 o
  -9   9   9        564.72        612.64        55.70 o
  -8   9   9         58.58         93.48        31.38 o
  -7   9   9       1431.60       1448.52        37.48 o
  -6   9   9        415.36        440.90        34.00 o
  -5   9   9        262.42        310.43        28.20 o
  -4   9   9         58.53         34.04        29.17 o
  -3   9   9         55.81         37.01        30.29 o
  -2   9   9        505.69        491.03        52.91 o
  -1   9   9        490.71        534.28        34.24 o
   0   9   9        485.90        458.05        46.96 o
   1   9   9        163.93        223.59        32.41 o
   2   9   9        264.58        236.43        33.95 o
   3   9   9         60.54         53.71        35.62 o
 -11  10   9          1.58         14.77        34.15 o
 -10  10   9       1036.03        976.89        38.87 o
  -9  10   9         95.50        107.37        34.22 o
  -8  10   9        653.63        629.95        35.92 o
  -7  10   9        201.77        150.88        34.62 o
  -6  10   9        259.74        255.66        32.88 o
  -5  10   9        368.29        401.37        33.13 o
  -4  10   9         98.25        108.78        30.60 o
  -3  10   9        398.85        461.89        61.68 o
  -2  10   9        332.71        349.67        34.39 o
  -1  10   9        244.87        236.72        35.93 o
   0  10   9         40.58         32.71        47.73 o
   1  10   9         47.23         80.21        36.00 o
   2  10   9         11.12         15.34        41.41 o
 -10  11   9        364.99        290.76        37.21 o
  -9  11   9         54.16         56.22        36.74 o
  -8  11   9        196.02        166.05        34.24 o
  -7  11   9        202.57        203.41        40.43 o
  -6  11   9        266.19        199.11        34.35 o
  -5  11   9        110.67        115.78        31.97 o
  -4  11   9        866.32        895.15        37.88 o
  -3  11   9          0.02          0.14        33.64 o
  -2  11   9        460.05        434.01        48.47 o
  -1  11   9          1.60          9.48        35.55 o
   0  11   9        281.72        272.28        53.12 o
  -7  12   9        301.15        274.74        82.54 o
  -6  12   9          5.95         11.67        37.20 o
  -5  12   9         91.50         80.73        36.45 o
  -4  12   9         78.32         46.93        36.69 o
   1 -15  10          0.46          0.00        34.00 o
   2 -15  10         16.81          9.51        34.68 o
   3 -15  10         52.63         93.21        36.66 o
   4 -15  10         92.82         74.87        32.37 o
   5 -15  10          2.18         27.47        33.14 o
   6 -15  10        158.33        186.17        51.44 o
   7 -15  10          0.01         33.31        34.32 o
   8 -15  10        276.39        273.05        68.94 o
  -2 -14  10         25.57         62.52        37.01 o
  -1 -14  10         84.71        127.97        36.01 o
   0 -14  10          0.06          6.70        33.50 o
   1 -14  10          0.67         26.56        33.94 o
   2 -14  10         48.59         49.62        51.54 o
   3 -14  10        317.35        364.45        42.98 o
   4 -14  10         60.88         46.71        34.41 o
   5 -14  10        376.88        415.05        34.74 o
   6 -14  10         12.48         42.45        42.56 o
   7 -14  10        231.47        198.23        33.94 o
   8 -14  10         46.48         70.66        34.89 o
   9 -14  10        152.32        199.36        33.96 o
  10 -14  10         17.94          5.75        34.79 o
  -3 -13  10          3.34         23.13        36.17 o
  -2 -13  10        146.64        214.62        35.45 o
  -1 -13  10          8.25         39.06        32.52 o
   0 -13  10          9.77         20.08        30.39 o
   1 -13  10         34.69         41.22        31.75 o
   2 -13  10        235.43        188.68        30.68 o
   3 -13  10        136.57        135.08        41.72 o
   4 -13  10        200.17        166.93        31.34 o
   5 -13  10        220.34        189.57        32.22 o
   6 -13  10        373.08        399.34        33.20 o
   7 -13  10        103.63        109.56        31.73 o
   8 -13  10        154.57        195.94        34.32 o
   9 -13  10        102.06         90.50        34.49 o
  10 -13  10         60.72         75.03        35.97 o
  11 -13  10        107.57         91.13        39.51 o
  -5 -12  10        298.54        281.21        45.08 o
  -4 -12  10         14.64          0.00        41.66 o
  -3 -12  10        214.22        260.39        37.48 o
  -2 -12  10          4.13         16.75        30.77 o
  -1 -12  10        360.81        345.62        53.12 o
   0 -12  10         34.14         20.87        32.35 o
   1 -12  10        778.01        830.16       103.29 o
   2 -12  10        144.74        152.56        30.82 o
   3 -12  10        102.11         92.37        28.29 o
   4 -12  10          1.53         12.27        26.48 o
   5 -12  10        124.23        116.84        28.16 o
   6 -12  10        108.80        106.44        30.55 o
   7 -12  10          9.54         11.33        30.67 o
   8 -12  10        303.59        358.66        32.67 o
   9 -12  10          1.02         13.34        33.95 o
  10 -12  10        284.22        337.34        36.46 o
  11 -12  10         10.94         21.41        37.25 o
  -6 -11  10        185.85        123.30        43.65 o
  -5 -11  10         46.11          7.81        37.15 o
  -4 -11  10        176.45        191.34        35.99 o
  -3 -11  10          0.59          1.89        31.43 o
  -2 -11  10        256.84        165.52        32.48 o
  -1 -11  10        165.67        210.15        66.53 o
   0 -11  10        201.18        197.30        32.52 o
   1 -11  10        229.99        222.59        31.41 o
   2 -11  10         78.51         68.02        26.39 o
   3 -11  10        340.16        392.85        29.33 o
   4 -11  10        126.92        118.57        28.44 o
   5 -11  10       1333.13       1384.36        68.74 o
   6 -11  10         31.57         43.89        39.84 o
   7 -11  10        675.59        766.19        34.22 o
   8 -11  10          1.74         31.36        32.62 o
   9 -11  10        712.45        783.34        34.66 o
  10 -11  10          3.01          2.32        32.19 o
  11 -11  10        341.40        341.10        36.13 o
  12 -11  10          3.14          0.00        37.28 o
  -7 -10  10        119.33         83.54        42.67 o
  -6 -10  10         32.60         65.33        51.37 o
  -5 -10  10        112.34        116.65        37.39 o
  -4 -10  10        116.99         95.11        47.03 o
  -3 -10  10          1.11         12.76        31.89 o
  -2 -10  10        155.05        167.33        29.81 o
  -1 -10  10         11.99          3.33        30.70 o
   0 -10  10        282.56        261.73        35.01 o
   1 -10  10         47.07         67.97        29.32 o
   2 -10  10        644.34        646.79        31.37 o
   3 -10  10        184.71        166.00        37.98 o
   4 -10  10        115.64        123.97        43.99 o
   5 -10  10        114.67        121.16        27.03 o
   6 -10  10        638.30        609.95        33.77 o
   7 -10  10        239.05        234.83        31.40 o
   8 -10  10        348.90        369.50        31.80 o
   9 -10  10        112.08         98.25        34.44 o
  10 -10  10        639.01        638.62        38.70 o
  11 -10  10        194.45        186.83        36.67 o
  12 -10  10        136.92        124.31        51.40 o
  -8  -9  10        111.42        107.79        43.73 o
  -7  -9  10        254.18        217.74        42.92 o
  -6  -9  10         17.42         16.22        33.17 o
  -5  -9  10        410.75        369.81        41.41 o
  -4  -9  10         44.32         24.10        30.73 o
  -3  -9  10        748.57        775.96        86.24 o
  -2  -9  10        444.27        449.42        52.14 o
  -1  -9  10       1240.09       1214.34        56.71 o
   0  -9  10          1.52         16.62        27.90 o
   1  -9  10       3364.52       3351.23       161.27 o
   2  -9  10          2.17         67.67        53.95 o
   3  -9  10       3975.73       3898.73       277.53 o
   4  -9  10         37.56          3.26        27.60 o
   5  -9  10        369.08        361.41        29.22 o
   6  -9  10        111.10         79.21        31.26 o
   7  -9  10        127.07        143.27        31.60 o
   8  -9  10        789.62        790.25        40.43 o
   9  -9  10         10.12          6.78        32.18 o
  10  -9  10         19.14          9.94        35.10 o
  11  -9  10         54.19         92.53        44.03 o
  12  -9  10        272.31        198.44        73.10 o
  -9  -8  10          7.68         24.19        45.14 o
  -8  -8  10        291.75        275.62        41.67 o
  -7  -8  10          2.02         26.06        34.79 o
  -6  -8  10        739.77        764.34        53.71 o
  -5  -8  10         77.63         95.87        34.66 o
  -4  -8  10        836.83        874.87        60.77 o
  -3  -8  10        446.73        407.95        35.12 o
  -2  -8  10        395.12        414.03        30.31 o
  -1  -8  10          8.72         11.09        28.66 o
   0  -8  10        344.63        323.21        33.37 o
   1  -8  10        320.37        251.53        32.15 o
   2  -8  10        432.03        450.36        29.01 o
   3  -8  10       3317.30       2895.51       223.82 o
   4  -8  10        439.33        407.22        29.63 o
   5  -8  10       1159.74       1156.54        32.99 o
   6  -8  10          4.57         14.26        28.47 o
   7  -8  10       1705.29       1701.75        48.85 o
   8  -8  10        230.67        253.82        30.88 o
   9  -8  10         82.27         89.40        34.74 o
  10  -8  10         40.02         41.43        32.70 o
  11  -8  10        445.40        458.42        41.69 o
  12  -8  10          0.73          0.00        44.12 o
 -10  -7  10        206.61        196.33        54.27 o
  -9  -7  10        186.08        187.59        46.62 o
  -8  -7  10         25.34         25.57        42.22 o
  -7  -7  10        442.07        426.45        69.78 o
  -6  -7  10        136.32        152.53        33.92 o
  -5  -7  10        444.43        447.67        33.78 o
  -4  -7  10        323.98        271.43        34.42 o
  -3  -7  10        766.67        784.70        55.84 o
  -2  -7  10        287.93        257.12        48.43 o
  -1  -7  10        466.06        440.93        28.34 o
   0  -7  10        515.58        490.23        35.05 o
   1  -7  10        480.44        369.17        41.86 o
   2  -7  10       1831.04       1701.99        56.92 o
   3  -7  10        138.45         99.97        28.04 o
   4  -7  10       1691.98       1603.37        72.75 o
   5  -7  10        349.44        378.34        34.52 o
   6  -7  10        721.73        777.41        32.59 o
   7  -7  10         58.38         71.21        30.32 o
   8  -7  10        135.42        122.24        32.99 o
   9  -7  10        355.56        396.48        34.42 o
  10  -7  10        261.95        320.59        36.54 o
  11  -7  10        116.54        118.77        37.69 o
  12  -7  10        248.44        246.59        42.64 o
 -10  -6  10          2.30         18.24        66.32 o
  -9  -6  10        159.06        169.60        48.22 o
  -8  -6  10         64.71         86.06        39.69 o
  -7  -6  10        439.78        436.33        44.45 o
  -6  -6  10         14.55         56.94        35.52 o
  -5  -6  10        217.08        218.84        53.57 o
  -4  -6  10         93.63         95.25        32.91 o
  -3  -6  10       1025.07       1004.04        35.32 o
  -2  -6  10        251.55        268.46        47.91 o
  -1  -6  10       1244.03       1148.57       102.70 o
   0  -6  10          5.24          6.37        25.58 o
   1  -6  10       2745.04       2892.91        83.87 o
   2  -6  10         35.77          3.84        28.89 o
   3  -6  10       3796.17       3932.53       121.40 o
   4  -6  10       2018.44       2146.35        34.34 o
   5  -6  10       1701.45       1771.28        39.10 o
   6  -6  10        145.39        134.13        30.29 o
   7  -6  10       1398.98       1458.50        37.30 o
   8  -6  10         73.34         88.10        33.66 o
   9  -6  10        147.90        217.47        34.61 o
  10  -6  10        163.72        170.12        35.44 o
  11  -6  10        196.98        171.71        40.21 o
  12  -6  10        164.13        146.06        40.93 o
 -11  -5  10          0.15          0.07        50.54 o
 -10  -5  10         23.15         26.47        43.38 o
  -9  -5  10         82.82         79.30        41.77 o
  -8  -5  10        485.34        534.27        42.50 o
  -7  -5  10          6.06          0.86        36.36 o
  -6  -5  10       1161.59       1099.40        76.42 o
  -5  -5  10         59.94         76.59        32.07 o
  -4  -5  10       1723.60       1786.21       141.56 o
  -3  -5  10        316.43        273.95        29.97 o
  -2  -5  10       1728.09       1811.91       134.81 o
  -1  -5  10        527.81        445.67        28.80 o
   0  -5  10         66.49         34.03        27.20 o
   1  -5  10         48.90         79.30        28.66 o
   2  -5  10         58.88         26.47        28.36 o
   3  -5  10       1257.73       1266.00        35.36 o
   4  -5  10        442.81        584.37        54.16 o
   5  -5  10        476.09        518.66        48.50 o
   6  -5  10         11.31         83.15        33.02 o
   7  -5  10        922.52        960.83        39.68 o
   8  -5  10        148.05        229.75        33.30 o
   9  -5  10        628.03        591.88        36.91 o
  10  -5  10         43.29         21.30        34.87 o
  11  -5  10        230.91        264.18        40.69 o
  12  -5  10          8.04          3.57        43.64 o
 -11  -4  10         56.31         59.67        49.64 o
 -10  -4  10         58.47         28.19        41.86 o
  -9  -4  10         10.23          4.19        51.37 o
  -8  -4  10         11.49         40.24        37.17 o
  -7  -4  10        698.46        672.95        81.07 o
  -6  -4  10        894.99       1069.48        81.42 o
  -5  -4  10       1520.95       1543.28        60.94 o
  -4  -4  10        321.10        444.02        29.61 o
  -3  -4  10       3862.34       3797.29       126.50 o
  -2  -4  10       1825.47       1674.97       100.32 o
  -1  -4  10         29.97         79.99        28.32 o
   0  -4  10        560.77        606.32        38.05 o
   1  -4  10        107.33        274.52        30.09 o
   2  -4  10         86.72         72.52        28.99 o
   3  -4  10        307.82        599.79        48.47 o
   4  -4  10        170.56        179.18        30.99 o
   5  -4  10       1057.04       1043.44        86.66 o
   6  -4  10        228.12        294.34        36.63 o
   7  -4  10          0.01         11.43        32.28 o
   8  -4  10       1095.74       1099.96        47.00 o
   9  -4  10        116.47         98.17        35.64 o
  10  -4  10        214.71        237.12        39.30 o
  11  -4  10          3.28          7.33        40.50 o
  12  -4  10        155.04        179.81        51.78 o
 -12  -3  10        306.53        262.54        55.15 o
 -11  -3  10         85.07         77.41        43.57 o
 -10  -3  10        143.57        172.49        40.18 o
  -9  -3  10         31.55         18.75        38.58 o
  -8  -3  10        202.68        207.38        36.66 o
  -7  -3  10        195.11        209.58        36.42 o
  -6  -3  10        451.97        490.75        31.68 o
  -5  -3  10        599.47        519.00        42.00 o
  -4  -3  10       1600.14       1558.39        33.50 o
  -3  -3  10        895.79        953.03        30.18 o
  -2  -3  10        522.61        543.56        30.68 o
  -1  -3  10       7551.70       7787.87       116.36 o
   0  -3  10         15.04         23.86        28.40 o
   1  -3  10         85.57         92.95        28.24 o
   2  -3  10        694.26        588.13        95.01 o
   3  -3  10       3619.88       3414.97       160.18 o
   4  -3  10       2126.20       1978.70        34.97 o
   5  -3  10       2446.42       2297.02       159.80 o
   6  -3  10        320.71        305.44        33.42 o
   7  -3  10       1866.65       1930.85        42.10 o
   8  -3  10        140.43         95.26        36.83 o
   9  -3  10        399.98        413.93        36.88 o
  10  -3  10        206.31        200.08        40.53 o
  11  -3  10         86.60        121.75        65.62 o
  12  -3  10         62.26         52.20        51.88 o
 -12  -2  10        118.61        112.39        50.55 o
 -11  -2  10         82.27         67.83        41.40 o
 -10  -2  10        175.47        223.53        38.13 o
  -9  -2  10          7.88         10.60        37.83 o
  -8  -2  10         92.86        138.49        35.46 o
  -7  -2  10         44.70         40.39        31.53 o
  -6  -2  10        318.12        419.90        34.10 o
  -5  -2  10         40.96         36.84        26.09 o
  -4  -2  10       1447.06       1571.48        40.01 o
  -2  -2  10       4156.96       4283.72        43.63 o
  -1  -2  10        296.51        301.96        30.11 o
   0  -2  10         65.20         32.06        30.79 o
   1  -2  10        570.09        711.98        31.54 o
   2  -2  10       1210.99        966.39        39.80 o
   3  -2  10        404.86        437.85        28.20 o
   4  -2  10        834.17        798.30        30.26 o
   5  -2  10        627.92        643.95        37.86 o
   6  -2  10        353.31        360.96        34.11 o
   7  -2  10        418.46        349.55        34.25 o
   8  -2  10        365.11        345.61        40.50 o
   9  -2  10        279.71        300.60        38.71 o
  10  -2  10         21.48         14.75        41.01 o
  11  -2  10        253.13        220.71        51.55 o
 -13  -1  10        106.21         79.64        54.70 o
 -12  -1  10         32.03         13.56        45.37 o
 -11  -1  10        504.85        456.92        42.32 o
 -10  -1  10         86.98         92.57        39.27 o
  -9  -1  10         11.90         41.07        35.30 o
  -8  -1  10         21.65          3.85        32.40 o
  -7  -1  10        938.11       1006.04        36.26 o
  -6  -1  10        570.00        595.59        46.20 o
  -5  -1  10       1385.69       1543.91        91.34 o
  -4  -1  10       1048.63       1091.15        34.78 o
  -3  -1  10       2676.76       2587.02        39.39 o
  -2  -1  10        253.86        333.74        30.74 o
  -1  -1  10        244.31        155.64        29.79 o
   0  -1  10       2030.55       1828.85        94.38 o
   1  -1  10       4840.99       5047.00       180.66 o
   2  -1  10        948.28       1082.45        31.37 o
   3  -1  10       5457.74       5444.65       145.05 o
   4  -1  10       1037.53       1054.38        33.05 o
   5  -1  10        298.63        260.98        30.08 o
   6  -1  10        696.29        751.82        33.31 o
   7  -1  10         73.54         31.95        33.21 o
   8  -1  10        561.01        632.44        41.76 o
   9  -1  10         35.70         13.79        41.01 o
  10  -1  10        199.43        202.74        48.06 o
  11  -1  10          0.81          2.23        52.77 o
 -13   0  10         13.98          3.22        50.18 o
 -12   0  10        614.10        582.76        49.69 o
 -11   0  10        432.53        403.69        41.02 o
 -10   0  10         31.24         24.44        38.72 o
  -9   0  10          2.26         21.95        31.24 o
  -8   0  10       1671.65       1881.70        86.03 o
  -7   0  10        810.21        792.96        35.65 o
  -6   0  10       2920.88       3051.41        42.73 o
  -5   0  10        653.33        708.87        30.11 o
  -4   0  10       1859.05       1653.27        48.64 o
  -3   0  10         65.51        142.08        27.76 o
  -2   0  10        612.67        708.74        30.07 o
  -1   0  10       1343.91       1422.17        32.78 o
   0   0  10        247.44        321.43        34.21 o
   1   0  10        313.61        372.02        28.46 o
   2   0  10         10.31         65.56        25.59 o
   3   0  10       1027.13       1221.93        34.35 o
   4   0  10        218.31        209.38        44.24 o
   5   0  10        606.78        648.91        46.48 o
   6   0  10        105.18         88.00        32.78 o
   7   0  10        944.16        980.77        42.38 o
   8   0  10         72.76         76.29        40.62 o
   9   0  10        429.77        426.28        45.36 o
  10   0  10         13.05         36.49        47.81 o
 -13   1  10          4.31          0.14        45.35 o
 -12   1  10          0.34          0.14        38.61 o
 -11   1  10        107.14         84.63        35.58 o
 -10   1  10        381.63        355.85        35.32 o
  -9   1  10        344.33        409.31        34.04 o
  -8   1  10        646.28        658.25        38.18 o
  -7   1  10       1479.87       1485.17        38.73 o
  -6   1  10       2641.15       2876.97        62.76 o
  -5   1  10         63.91         57.46        38.61 o
  -4   1  10       1358.97       1396.06        31.58 o
  -3   1  10         37.41         31.94        25.12 o
  -2   1  10       1861.76       1835.75        48.47 o
  -1   1  10        693.10        729.95        29.38 o
   0   1  10       4417.62       4024.07       262.19 o
   1   1  10         91.49         65.85        29.98 o
   2   1  10       2605.71       2505.89        83.80 o
   3   1  10         79.48         42.40        28.73 o
   4   1  10       2600.53       2873.55        48.40 o
   5   1  10        300.41        274.67        30.87 o
   6   1  10         93.68         97.17        32.36 o
   7   1  10          2.70         17.91        38.97 o
   8   1  10         86.91         85.50        40.99 o
   9   1  10        184.00        209.45        47.52 o
  10   1  10        209.26        190.82        53.95 o
 -13   2  10         12.82         11.52        41.71 o
 -12   2  10         14.58         31.14        40.14 o
 -11   2  10        145.99        149.06        34.71 o
 -10   2  10         62.91         47.63        33.90 o
  -9   2  10        998.09        972.05        35.94 o
  -8   2  10        290.38        291.49        31.32 o
  -7   2  10        764.15        788.38        32.08 o
  -6   2  10         61.89         12.99        26.79 o
  -5   2  10       1325.54       1549.61        33.16 o
  -4   2  10        410.10        357.01        54.76 o
  -3   2  10        280.38        278.71        26.24 o
  -2   2  10        395.58        396.05        28.27 o
  -1   2  10       1079.21       1111.49        56.16 o
   0   2  10       1233.23       1048.72        57.45 o
   1   2  10       4091.54       3900.18       321.97 o
   2   2  10       1279.95       1277.68        44.94 o
   3   2  10       1080.89       1065.41        48.57 o
   4   2  10       1450.78       1481.13        42.39 o
   5   2  10        547.10        693.67        35.61 o
   6   2  10        551.20        619.84        46.23 o
   7   2  10         13.40          9.53        35.89 o
   8   2  10        525.79        535.09        47.00 o
   9   2  10         73.38         60.75        47.84 o
 -13   3  10         28.47         23.96        43.60 o
 -12   3  10        122.14        107.61        39.86 o
 -11   3  10         80.43         78.28        34.05 o
 -10   3  10        397.17        402.54        35.52 o
  -9   3  10        157.93        138.91        32.09 o
  -8   3  10       1482.86       1363.52        45.50 o
  -7   3  10         37.69         41.45        28.68 o
  -6   3  10       2814.69       2814.77       160.36 o
  -5   3  10        547.49        591.76        30.66 o
  -4   3  10       1142.46       1225.62        31.18 o
  -3   3  10       1175.27       1201.43        30.91 o
  -2   3  10       1378.71       1490.15        85.05 o
  -1   3  10        159.49        146.37        29.95 o
   0   3  10       3897.55       4261.19        78.97 o
   1   3  10        225.23        243.54        30.55 o
   2   3  10        147.05        133.38        29.42 o
   3   3  10        232.40        290.32        33.33 o
   4   3  10         35.22        308.23        45.08 o
   5   3  10        872.57        900.18        40.95 o
   6   3  10        285.58        298.53        40.30 o
   7   3  10        750.30        746.30        45.99 o
   8   3  10        115.37        103.28        46.19 o
   9   3  10        195.13        184.49        54.21 o
 -13   4  10        280.69        259.04        40.16 o
 -12   4  10        112.65         89.78        40.32 o
 -11   4  10        165.82        144.68        37.87 o
 -10   4  10        432.43        479.31        47.84 o
  -9   4  10        135.65        153.37        29.54 o
  -8   4  10        583.47        683.74        32.76 o
  -7   4  10        394.81        437.18        42.35 o
  -6   4  10        223.28        182.30        27.60 o
  -5   4  10        135.94        180.40        26.54 o
  -4   4  10       1544.26       1370.56        32.10 o
  -3   4  10        188.76        155.64        31.38 o
  -2   4  10       2485.47       2354.96        83.41 o
  -1   4  10        539.91        505.93        29.16 o
   0   4  10        975.21        902.64        32.60 o
   1   4  10          0.34         10.85        29.00 o
   2   4  10       1001.87        918.12        49.38 o
   3   4  10         32.84         49.65        31.44 o
   4   4  10       1022.31       1244.11        36.70 o
   5   4  10         24.24         53.91        35.84 o
   6   4  10        992.68       1003.54        40.68 o
   7   4  10        121.66         79.48        41.56 o
   8   4  10         89.27        120.12        48.33 o
 -13   5  10        259.21        245.81        39.54 o
 -12   5  10         95.04        126.21        35.63 o
 -11   5  10        396.17        414.45        54.37 o
 -10   5  10        320.33        322.69        31.65 o
  -9   5  10        268.82        351.38        45.50 o
  -8   5  10         33.45         47.64        46.69 o
  -7   5  10        485.78        534.44        29.92 o
  -6   5  10        603.05        675.32        28.89 o
  -5   5  10        878.03        948.21        37.88 o
  -4   5  10        236.33        218.61        26.48 o
  -3   5  10       1407.44       1258.37       133.49 o
  -2   5  10        141.83        207.10        25.69 o
  -1   5  10        136.20         92.91        26.35 o
   0   5  10        362.46        390.34        29.30 o
   1   5  10        752.59        727.16        32.00 o
   2   5  10        485.48        567.77        35.01 o
   3   5  10        323.72        319.39        32.88 o
   4   5  10        613.44        581.42        37.04 o
   5   5  10        275.52        316.99        58.08 o
   6   5  10        413.57        491.38        41.87 o
   7   5  10         54.89         20.69        46.13 o
 -13   6  10          8.35          2.05        40.77 o
 -12   6  10        468.15        512.92        39.10 o
 -11   6  10         38.01         35.88        35.45 o
 -10   6  10        111.70        160.20        54.97 o
  -9   6  10         53.01         39.07        30.12 o
  -8   6  10        104.07         92.10        30.56 o
  -7   6  10         65.88         91.97        29.19 o
  -6   6  10       1549.74       1733.12        32.21 o
  -5   6  10          6.06          0.42        25.11 o
  -4   6  10       4209.35       4191.13        40.87 o
  -3   6  10       1356.72       1482.45        31.80 o
  -2   6  10        746.40        675.23        46.69 o
  -1   6  10        147.73        217.77        39.87 o
   0   6  10        733.73        774.47        32.39 o
   1   6  10        649.07        659.16        32.54 o
   2   6  10        701.16        736.65        52.91 o
   3   6  10        168.83        194.02        31.29 o
   4   6  10         11.51         25.92        32.15 o
   5   6  10        145.48        151.24        37.05 o
   6   6  10         13.83         31.16        41.58 o
 -12   7  10          0.00          0.00        36.20 o
 -11   7  10         31.22         28.11        33.95 o
 -10   7  10          1.26         13.40        32.52 o
  -9   7  10        202.01        186.28        32.62 o
  -8   7  10          0.82         16.71        29.70 o
  -7   7  10        762.86        830.69        47.94 o
  -6   7  10        510.80        566.86        42.98 o
  -5   7  10       2403.41       2491.09        53.46 o
  -4   7  10       1829.10       1900.12        49.48 o
  -3   7  10        505.85        504.31        40.47 o
  -2   7  10        343.01        405.55        34.77 o
  -1   7  10         43.92         87.05        30.42 o
   0   7  10        836.41        859.54        33.98 o
   1   7  10         74.46         59.75        34.49 o
   2   7  10        687.30        630.30        33.84 o
   3   7  10         41.60         39.98        35.47 o
   4   7  10        405.61        441.76        37.53 o
   5   7  10          3.75          0.28        42.33 o
 -12   8  10         64.37         68.73        34.41 o
 -11   8  10        226.16        197.54        43.58 o
 -10   8  10        166.28        184.12        34.44 o
  -9   8  10        195.23        218.26        41.23 o
  -8   8  10        934.48       1024.07        51.44 o
  -7   8  10       1902.19       2146.96        55.98 o
  -6   8  10         46.22         35.85        39.84 o
  -5   8  10        589.65        584.54        41.37 o
  -4   8  10       1169.48       1280.91        46.13 o
  -3   8  10        458.74        475.31        44.87 o
  -2   8  10          0.54         52.84        42.56 o
  -1   8  10        284.98        283.72        30.88 o
   0   8  10          3.74          0.21        30.61 o
   1   8  10        149.27        156.61        33.28 o
   2   8  10        321.61        300.59        34.61 o
   3   8  10        170.99        150.17        37.16 o
   4   8  10         66.10         48.12        40.66 o
 -11   9  10         22.86          0.07        35.23 o
 -10   9  10        404.37        321.42        50.32 o
  -9   9  10        130.62        100.36        51.86 o
  -8   9  10       1600.24       1666.40        95.78 o
  -7   9  10        108.46        119.38        33.58 o
  -6   9  10        484.09        455.62        34.20 o
  -5   9  10         20.13         61.85        31.17 o
  -4   9  10        311.97        344.85        31.16 o
  -3   9  10        271.80        238.11        46.34 o
  -2   9  10        615.29        554.91        48.01 o
  -1   9  10        206.28        236.46        32.80 o
   0   9  10        411.46        447.75        33.14 o
   1   9  10        159.38        177.01        39.31 o
   2   9  10        223.02        213.57        35.60 o
 -10  10  10         59.62         72.82        47.66 o
  -9  10  10        791.23        830.56        39.78 o
  -8  10  10        138.11        200.72        50.07 o
  -7  10  10        373.72        339.11        43.58 o
  -6  10  10        108.32        159.91        33.06 o
  -5  10  10        176.41        205.90        34.94 o
  -4  10  10        413.54        353.96        35.32 o
  -3  10  10        197.52        177.19        32.13 o
  -2  10  10        122.86        151.52        49.62 o
  -1  10  10         32.93         65.56        47.24 o
   0  10  10        185.45        139.73        39.40 o
  -8  11  10        184.86        166.36        35.32 o
  -7  11  10        213.52        163.44        35.71 o
  -6  11  10         70.18         77.58        55.00 o
  -5  11  10        497.31        494.82        69.82 o
  -4  11  10        110.50        196.77        37.15 o
  -3  11  10        563.12        566.55        39.19 o
  -2  11  10         99.29         77.02        48.08 o
   1 -15  11         25.12         13.99        35.38 o
   2 -15  11         20.63         28.80        36.85 o
   3 -15  11         83.70         85.80        50.74 o
   4 -15  11         98.59        147.16        35.92 o
   5 -15  11        258.18        270.30        35.04 o
   6 -15  11         25.29         20.28        35.66 o
   7 -15  11        290.17        304.28        37.70 o
  -1 -14  11         83.02        100.31        39.75 o
   0 -14  11         43.36          8.57        35.39 o
   1 -14  11         10.13          6.86        34.55 o
   2 -14  11        268.58        262.27        35.89 o
   3 -14  11          0.06         32.81        33.87 o
   4 -14  11        103.82        142.76        32.80 o
   5 -14  11          0.21          0.00        32.91 o
   6 -14  11        105.82        118.88        34.74 o
   7 -14  11          6.71          5.28        33.39 o
   8 -14  11        116.15         96.45        36.54 o
   9 -14  11         13.31         24.83        34.57 o
  -3 -13  11        155.39        137.22        49.34 o
  -2 -13  11         11.27         21.96        37.40 o
  -1 -13  11        193.83        121.98        34.44 o
   0 -13  11         49.57         73.68        32.60 o
   1 -13  11        384.97        426.06        60.14 o
   2 -13  11        183.37        250.25        33.78 o
   3 -13  11        318.16        320.77        30.71 o
   4 -13  11        129.70        148.73        31.61 o
   5 -13  11        499.49        588.65        34.42 o
   6 -13  11          1.77         17.39        31.29 o
   7 -13  11        225.42        252.10        34.04 o
   8 -13  11         26.57         36.18        34.41 o
   9 -13  11        119.61        100.87        35.28 o
  10 -13  11         74.68         46.13        35.64 o
  -5 -12  11         10.79         17.11        42.64 o
  -4 -12  11        107.55        104.15        35.27 o
  -3 -12  11          0.58         17.02        33.44 o
  -2 -12  11        395.13        386.14        53.88 o
  -1 -12  11        164.95        177.34        32.88 o
   0 -12  11        275.93        273.29        31.45 o
   1 -12  11         17.40         26.96        30.36 o
   2 -12  11          9.29         30.71        28.78 o
   3 -12  11         36.13         16.34        27.64 o
   4 -12  11         15.48         55.33        27.56 o
   5 -12  11        292.62        331.05        29.66 o
   6 -12  11        128.84        145.10        31.96 o
   7 -12  11        279.38        291.63        59.44 o
   8 -12  11         85.30         82.09        68.70 o
   9 -12  11        282.45        335.14        51.79 o
  10 -12  11          2.70         22.01        34.79 o
  11 -12  11        213.32        173.33        36.05 o
  -6 -11  11          5.37          0.14        41.49 o
  -5 -11  11         42.63         45.41        41.01 o
  -4 -11  11         94.75         94.15        34.24 o
  -3 -11  11        425.05        424.43        91.45 o
  -2 -11  11        217.82        156.20        44.27 o
  -1 -11  11        456.56        498.09        34.82 o
   0 -11  11        396.77        370.20        32.37 o
   1 -11  11        302.04        325.18        33.08 o
   2 -11  11         27.33         39.98        29.61 o
   3 -11  11        395.29        419.17        30.09 o
   4 -11  11          0.42          6.87        27.73 o
   5 -11  11        157.17        131.22        28.04 o
   6 -11  11        231.14        235.76        32.07 o
   7 -11  11         17.20         29.82        30.86 o
   8 -11  11        164.63        148.26        32.20 o
   9 -11  11          4.31         28.30        31.84 o
  10 -11  11        432.78        487.37        38.17 o
  11 -11  11         52.44         83.84        42.53 o
  -7 -10  11         59.06         44.46        48.40 o
  -6 -10  11         25.78         27.50        38.63 o
  -5 -10  11        149.26        165.88        36.51 o
  -4 -10  11        235.14        206.89        33.34 o
  -3 -10  11        308.71        305.16        31.77 o
  -2 -10  11         58.52         46.19        33.03 o
  -1 -10  11        160.98        191.04        33.48 o
   0 -10  11         55.28         67.50        30.02 o
   1 -10  11        185.47        194.85        43.58 o
   2 -10  11          0.42         21.85        26.52 o
   3 -10  11        178.25        186.71        53.64 o
   4 -10  11          1.63         10.34        26.83 o
   5 -10  11        337.45        285.99        28.49 o
   6 -10  11         37.53         46.98        30.98 o
   7 -10  11        385.61        332.21        33.44 o
   8 -10  11         65.90         85.07        47.10 o
   9 -10  11        508.19        537.56        48.01 o
  10 -10  11          2.39          0.00        36.49 o
  11 -10  11         80.27         90.47        34.52 o
  12 -10  11          6.86         29.19        42.52 o
  -8  -9  11        109.35         94.57        43.79 o
  -7  -9  11         83.44         77.09        42.23 o
  -6  -9  11        222.36        219.41        34.83 o
  -5  -9  11        184.55        198.89        34.34 o
  -4  -9  11        240.00        233.89        36.24 o
  -3  -9  11          2.86          6.32        32.75 o
  -2  -9  11        208.17        196.26        31.44 o
  -1  -9  11         50.88         45.41        29.27 o
   0  -9  11        412.79        326.41        29.12 o
   1  -9  11         57.59         87.09        27.13 o
   2  -9  11        286.30        256.18        50.39 o
   3  -9  11         13.47         18.88        26.64 o
   4  -9  11        797.09        825.37        41.65 o
   5  -9  11          0.84          9.80        26.49 o
   6  -9  11        196.12        204.10        29.16 o
   7  -9  11        773.97        830.60        33.13 o
   8  -9  11         94.55        110.07        31.58 o
   9  -9  11         42.83         12.38        31.26 o
  10  -9  11         49.66         55.57        35.91 o
  11  -9  11        243.54        290.39        38.27 o
  12  -9  11         71.59         48.24        39.52 o
  -9  -8  11        132.58        115.68        55.28 o
  -8  -8  11        196.00        186.18        41.38 o
  -7  -8  11        252.76        273.05        39.91 o
  -6  -8  11         34.69         53.01        35.30 o
  -5  -8  11        361.50        453.00        57.73 o
  -4  -8  11         41.21         48.37        31.59 o
  -3  -8  11        215.76        249.36        43.99 o
  -2  -8  11        915.18        973.97        79.11 o
  -1  -8  11        194.21        179.60        31.83 o
   0  -8  11       1693.53       1811.32        56.54 o
   1  -8  11        537.18        588.31        37.63 o
   2  -8  11        864.01        974.98        31.55 o
   3  -8  11       3189.56       3369.63       132.05 o
   4  -8  11        358.91        344.69        28.34 o
   5  -8  11       2125.09       2206.56       144.74 o
   6  -8  11        197.79        233.29        30.94 o
   7  -8  11         52.85         65.63        30.22 o
   8  -8  11         58.09         25.28        33.67 o
   9  -8  11          1.69         11.58        35.11 o
  10  -8  11        169.94        160.10        34.82 o
  11  -8  11         15.70          4.34        35.49 o
  12  -8  11        185.76        181.53        45.32 o
  -9  -7  11          0.03         33.87        45.15 o
  -8  -7  11        245.94        241.17        44.59 o
  -7  -7  11         38.26         33.43        35.09 o
  -6  -7  11        312.48        283.61        37.54 o
  -5  -7  11        204.73        224.15        62.58 o
  -4  -7  11        248.03        221.07        46.41 o
  -3  -7  11        618.10        613.91        65.35 o
  -2  -7  11         14.76         34.24        29.91 o
  -1  -7  11        205.64        215.27        28.68 o
   0  -7  11        245.62        259.86        32.29 o
   1  -7  11       1164.01       1102.71        32.21 o
   2  -7  11        748.79        805.58        30.78 o
   3  -7  11        368.40        317.77        28.59 o
   4  -7  11        192.35        208.61        39.03 o
   5  -7  11       1400.66       1346.56        69.33 o
   6  -7  11         31.72         11.17        29.38 o
   7  -7  11        136.49        128.67        31.11 o
   8  -7  11        243.40        198.22        33.37 o
   9  -7  11        642.58        653.60        39.35 o
  10  -7  11         44.00         64.93        35.37 o
  11  -7  11        410.14        401.28        41.59 o
  12  -7  11         17.07         15.82        41.05 o
 -10  -6  11         96.10         73.24        61.64 o
  -9  -6  11         14.69         19.89        40.57 o
  -8  -6  11        785.99        730.16       126.43 o
  -7  -6  11        514.02        503.14        59.09 o
  -6  -6  11        461.80        480.14        32.44 o
  -5  -6  11        209.34        195.44        36.01 o
  -4  -6  11       1907.39       1954.85       203.34 o
  -3  -6  11          0.27          0.21        29.35 o
  -2  -6  11        652.56        634.64        58.81 o
  -1  -6  11        282.18        284.48        28.06 o
   0  -6  11       1432.72       1043.43        80.16 o
   1  -6  11        202.56        159.91        27.80 o
   2  -6  11        891.27        779.24        75.23 o
   3  -6  11        271.27        300.84        28.10 o
   4  -6  11        904.43        857.30        49.90 o
   5  -6  11          2.69         30.07        29.48 o
   6  -6  11       1629.45       1543.27        40.01 o
   7  -6  11         39.30         63.80        33.70 o
   8  -6  11        368.06        389.25        31.62 o
   9  -6  11        270.33        249.43        37.50 o
  10  -6  11        227.99        207.28        45.53 o
  11  -6  11        171.20        157.47        37.11 o
  12  -6  11         93.30        105.87        43.99 o
 -11  -5  11        138.16        154.71        50.61 o
 -10  -5  11          0.62          0.00        58.92 o
  -9  -5  11        847.44        927.64       141.21 o
  -8  -5  11         56.11         70.50        41.32 o
  -7  -5  11        764.19        800.47        55.70 o
  -6  -5  11         74.26         56.55        33.77 o
  -5  -5  11         73.08         80.38        31.30 o
  -4  -5  11         30.13         61.22        55.91 o
  -3  -5  11         22.55          5.89        28.19 o
  -2  -5  11        294.71        413.53        28.41 o
  -1  -5  11         71.99         59.19        29.88 o
   0  -5  11        265.52        292.77        28.71 o
   1  -5  11       1167.25       1211.11        81.77 o
   2  -5  11       1491.59       1457.42        34.02 o
   3  -5  11       1092.04        985.75        31.25 o
   4  -5  11       1388.60       1456.95        51.47 o
   5  -5  11       3467.77       3478.29       197.61 o
   6  -5  11       2015.65       1953.03        74.64 o
   7  -5  11        945.05        865.47        37.68 o
   8  -5  11        687.44        688.72        33.28 o
   9  -5  11         32.30         47.02        31.75 o
  10  -5  11         85.95         94.51        34.90 o
  11  -5  11         50.08         42.42        41.87 o
  12  -5  11         89.62         71.20        51.02 o
 -11  -4  11          2.52          0.07        45.14 o
 -10  -4  11        593.95        560.64        44.53 o
  -9  -4  11         14.43          0.14        51.93 o
  -8  -4  11          5.90         12.10        37.35 o
  -7  -4  11        353.33        291.81        35.01 o
  -6  -4  11          1.08         16.96        33.42 o
  -5  -4  11          0.24         12.49        29.88 o
  -4  -4  11         89.51        126.39        29.38 o
  -3  -4  11       1212.00       1248.27        38.61 o
  -2  -4  11       1584.83       1678.14        40.61 o
  -1  -4  11       3292.55       3495.05        39.97 o
   0  -4  11        716.75        703.95        30.29 o
   1  -4  11        145.48         96.38        28.33 o
   2  -4  11        470.96        583.90        31.54 o
   3  -4  11        182.15        222.73        32.92 o
   4  -4  11        291.48        247.84        30.46 o
   5  -4  11         22.70         37.67        35.22 o
   6  -4  11         17.53         48.63        33.59 o
   7  -4  11       1120.33       1181.29        50.98 o
   8  -4  11          3.40         16.36        34.11 o
   9  -4  11        542.83        631.62        41.25 o
  10  -4  11          0.27          0.28        38.97 o
  11  -4  11         57.97         77.88        44.11 o
 -12  -3  11          0.06          3.41        51.55 o
 -11  -3  11        361.16        434.67        46.60 o
 -10  -3  11         17.51          0.07        41.56 o
  -9  -3  11          4.42          1.33        39.94 o
  -8  -3  11        135.67        104.41        52.49 o
  -7  -3  11       1724.42       2007.52        72.09 o
  -6  -3  11         44.55         83.76        31.83 o
  -5  -3  11        466.29        490.13        66.57 o
  -4  -3  11       2261.50       2328.11        36.44 o
  -3  -3  11        493.06        568.05        28.98 o
  -2  -3  11       2816.39       2995.14        38.38 o
  -1  -3  11       2587.14       2855.52        37.19 o
   0  -3  11       1540.58       1471.86        32.97 o
   1  -3  11        228.46        220.14        26.68 o
   2  -3  11       2004.30       2045.86        37.25 o
   3  -3  11        505.83        401.68        28.02 o
   4  -3  11       1225.31       1230.69        34.44 o
   5  -3  11          0.00         33.46        33.27 o
   6  -3  11        978.98       1034.30        41.30 o
   7  -3  11         19.38         49.89        33.42 o
   8  -3  11        553.37        559.34        40.08 o
   9  -3  11         89.45         77.96        39.47 o
  10  -3  11        107.26        124.23        41.04 o
  11  -3  11        133.55        105.11        64.65 o
 -12  -2  11        182.05        150.68        45.75 o
 -11  -2  11        235.37        226.79        41.36 o
 -10  -2  11         14.10         14.90        37.98 o
  -9  -2  11         20.04          0.77        39.75 o
  -8  -2  11         74.44         64.11        33.31 o
  -7  -2  11        475.12        422.12        54.30 o
  -6  -2  11        175.23        154.40        33.60 o
  -5  -2  11       1514.98       1483.07        45.57 o
  -4  -2  11       1149.57       1215.83       100.25 o
  -3  -2  11       2093.48       2465.45        38.43 o
  -2  -2  11       1387.75       1407.63        33.81 o
  -1  -2  11       1065.09       1072.88        76.25 o
   0  -2  11         10.72          9.54        26.91 o
   1  -2  11         13.95         32.52        25.98 o
   2  -2  11        339.29        315.16        27.60 o
   3  -2  11          7.87          5.78        26.91 o
   4  -2  11       2539.31       2734.28        44.95 o
   5  -2  11        598.16        607.61        32.64 o
   6  -2  11        540.32        639.10        45.15 o
   7  -2  11        436.41        468.62        35.01 o
   8  -2  11         97.10         89.68        41.13 o
   9  -2  11        147.58        100.29        60.52 o
  10  -2  11        263.41        241.47        42.70 o
  11  -2  11         68.31         41.49        50.99 o
 -12  -1  11        414.30        402.51        46.48 o
 -11  -1  11          0.59          9.31        39.02 o
 -10  -1  11        105.10         75.35        32.54 o
  -9  -1  11        117.95        129.65        36.13 o
  -8  -1  11          1.31          1.64        36.29 o
  -7  -1  11         62.61         43.12        33.99 o
  -6  -1  11        148.36        231.96        44.10 o
  -5  -1  11         21.92          6.54        28.20 o
  -4  -1  11       2036.49       2506.47        38.72 o
  -3  -1  11         26.27         27.64        26.51 o
  -2  -1  11       1287.56       1160.20        32.17 o
  -1  -1  11        451.36        435.13        28.99 o
   0  -1  11        969.18       1026.41        30.84 o
   1  -1  11        144.13         94.74        26.20 o
   2  -1  11       1291.99       1386.80        70.87 o
   3  -1  11         16.66         11.25        27.78 o
   4  -1  11       1245.01       1310.04        42.11 o
   5  -1  11        393.61        364.07        35.58 o
   6  -1  11        370.25        375.40        39.57 o
   7  -1  11        495.90        504.59        62.62 o
   8  -1  11        157.41        155.30        40.79 o
   9  -1  11        277.36        290.10        43.94 o
  10  -1  11          2.50         25.70        45.67 o
 -12   0  11        121.00        112.03        44.84 o
 -11   0  11         19.17         27.17        38.09 o
 -10   0  11        319.41        321.13        37.38 o
  -9   0  11        218.09        207.80        32.76 o
  -8   0  11          5.37         48.01        30.47 o
  -7   0  11        355.58        408.73        35.48 o
  -6   0  11         87.82         70.98        32.05 o
  -5   0  11        325.38        359.41        29.47 o
  -4   0  11        260.37        237.34        39.91 o
  -3   0  11        137.92        170.39        40.88 o
  -2   0  11        914.08        918.07        42.91 o
  -1   0  11         42.25         54.46        26.95 o
   0   0  11       3639.80       3605.78        95.96 o
   1   0  11          1.52         31.69        26.17 o
   2   0  11       2442.99       2489.83       130.59 o
   3   0  11       2739.88       2730.27        76.63 o
   4   0  11       1986.16       2020.61        56.75 o
   5   0  11         60.55         47.84        31.95 o
   6   0  11        336.82        330.48        34.42 o
   7   0  11        178.21        178.47        37.10 o
   8   0  11        235.82        240.46        37.78 o
   9   0  11         14.38          3.41        45.78 o
  10   0  11        393.74        369.10        53.56 o
 -13   1  11         31.40         23.52        43.62 o
 -12   1  11         31.63         12.14        41.58 o
 -11   1  11        168.30        201.59        36.22 o
 -10   1  11       1015.34       1062.72        39.90 o
  -9   1  11        323.85        374.73        31.43 o
  -8   1  11        747.84        839.48        57.10 o
  -7   1  11        268.61        233.84        36.66 o
  -6   1  11       1255.60       1338.62        36.03 o
  -5   1  11       1368.55       1301.20        34.67 o
  -4   1  11        595.33        568.36        28.54 o
  -3   1  11        996.59       1011.25        31.26 o
  -2   1  11        584.76        571.32        28.30 o
  -1   1  11       1403.02       1440.16        32.43 o
   0   1  11        633.64        617.65        35.75 o
   1   1  11       1714.64       1766.24        51.02 o
   2   1  11        478.07        440.18        30.83 o
   3   1  11       1194.62       1315.37        46.65 o
   4   1  11         35.29         43.10        33.06 o
   5   1  11        354.15        341.58        50.39 o
   6   1  11          0.20          0.00        39.65 o
   7   1  11          5.57          0.07        35.42 o
   8   1  11        435.11        447.97        44.72 o
   9   1  11        315.76        335.44        49.37 o
 -13   2  11        210.81        162.67        44.87 o
 -12   2  11          1.90          0.00        37.80 o
 -11   2  11        421.38        382.09        37.32 o
 -10   2  11        360.91        371.99        39.41 o
  -9   2  11        164.09        178.37        31.22 o
  -8   2  11        531.98        588.02        31.99 o
  -7   2  11        171.24        202.81        29.41 o
  -6   2  11       1691.29       1711.99        37.06 o
  -5   2  11         14.39          4.81        26.72 o
  -4   2  11       1625.75       1434.14        58.18 o
  -3   2  11        278.40        259.78        26.24 o
  -2   2  11       2007.30       1802.39       125.69 o
  -1   2  11          8.88          6.36        25.27 o
   0   2  11       6050.03       6154.52       224.66 o
   1   2  11        200.13        211.63        29.06 o
   2   2  11        848.79        867.61        33.43 o
   3   2  11         88.23         85.61        42.63 o
   4   2  11       2157.42       2398.43        43.75 o
   5   2  11        513.34        565.36        33.24 o
   6   2  11          3.43          0.14        34.22 o
   7   2  11        555.59        612.71        64.68 o
   8   2  11         87.74         87.56        42.94 o
   9   2  11        183.25        197.37        49.10 o
 -13   3  11        323.27        311.48        46.06 o
 -12   3  11          9.55          1.73        38.19 o
 -11   3  11        195.86        176.05        39.91 o
 -10   3  11         26.86         29.56        31.55 o
  -9   3  11       1212.20       1167.16        39.96 o
  -8   3  11         12.45         15.03        29.23 o
  -7   3  11        814.24        714.66        33.38 o
  -6   3  11        572.07        514.84        30.90 o
  -5   3  11       1223.11       1108.75        43.12 o
  -4   3  11         10.55         15.93        25.65 o
  -3   3  11        309.02        287.52        27.87 o
  -2   3  11        435.86        481.23        45.71 o
  -1   3  11       2119.75       1948.47       137.26 o
   0   3  11       1601.97       1662.72        69.68 o
   1   3  11          5.37         37.02        31.94 o
   2   3  11        848.14        908.54        34.08 o
   3   3  11        502.83        573.97        37.74 o
   4   3  11       1057.09       1084.94        80.69 o
   5   3  11         76.42        132.27        36.00 o
   6   3  11       1946.17       2033.75        89.49 o
   7   3  11          1.73          6.40        41.16 o
   8   3  11        211.38        228.59        46.83 o
 -13   4  11          4.92         12.33        43.32 o
 -12   4  11        229.82        241.90        40.78 o
 -11   4  11        153.65        149.47        37.61 o
 -10   4  11        711.79        811.08        52.87 o
  -9   4  11        212.00        180.77        30.66 o
  -8   4  11        362.50        327.04        37.81 o
  -7   4  11         49.99         76.40        29.70 o
  -6   4  11        617.09        592.69        56.50 o
  -5   4  11        879.14        976.91        31.08 o
  -4   4  11        936.94        867.43        30.15 o
  -3   4  11       3110.19       3146.93       189.47 o
  -2   4  11        417.44        514.64        27.45 o
  -1   4  11       2842.30       2995.64        80.90 o
   0   4  11        198.30        285.13        28.73 o
   1   4  11        831.13        850.04        39.42 o
   2   4  11        524.66        585.79        32.99 o
   3   4  11        506.03        507.43        32.55 o
   4   4  11        108.82        165.01        35.04 o
   5   4  11        615.67        683.41        38.28 o
   6   4  11         34.98         50.83        46.89 o
   7   4  11        134.76        123.98        42.12 o
 -12   5  11        249.10        202.72        37.54 o
 -11   5  11        482.26        451.63        36.10 o
 -10   5  11         21.26          8.73        30.99 o
  -9   5  11         35.13         27.43        30.46 o
  -8   5  11        322.36        316.39        42.70 o
  -7   5  11         58.96         58.09        32.15 o
  -6   5  11        556.57        607.20        29.26 o
  -5   5  11        146.96        149.38        26.98 o
  -4   5  11       4307.97       4433.74        69.33 o
  -3   5  11        705.78        685.54        42.84 o
  -2   5  11        989.98       1000.92        46.55 o
  -1   5  11        196.14        191.88        28.14 o
   0   5  11       1769.97       1780.45        50.67 o
   1   5  11          0.97         36.05        35.71 o
   2   5  11        681.02        612.51        59.75 o
   3   5  11         62.92         82.27        32.20 o
   4   5  11        309.01        284.03        34.36 o
   5   5  11        172.47        175.57        34.45 o
   6   5  11        234.87        266.19        46.73 o
 -12   6  11        153.03        165.13        40.36 o
 -11   6  11         74.75        111.12        33.15 o
 -10   6  11         46.86         47.08        30.45 o
  -9   6  11        327.83        364.95        32.07 o
  -8   6  11         21.50         41.10        30.14 o
  -7   6  11        526.54        629.74        33.16 o
  -6   6  11         45.08         24.51        29.47 o
  -5   6  11       4419.90       4823.78       271.87 o
  -4   6  11       1218.02       1135.24        74.57 o
  -3   6  11        308.19        298.64        28.22 o
  -2   6  11          3.29          3.63        28.33 o
  -1   6  11        288.09        302.22        32.73 o
   0   6  11        233.03        144.58        30.94 o
   1   6  11         97.66         86.84        31.91 o
   2   6  11         71.66         38.04        37.43 o
   3   6  11          4.42         25.75        35.98 o
   4   6  11        362.86        411.14        37.49 o
   5   6  11         88.09         85.85        37.73 o
 -12   7  11        176.02        176.73        66.78 o
 -11   7  11         19.79         29.72        35.84 o
 -10   7  11        198.36        165.14        32.79 o
  -9   7  11          3.40         36.30        36.34 o
  -8   7  11        281.46        354.58        31.54 o
  -7   7  11        440.01        587.75        34.66 o
  -6   7  11        138.77        177.35        30.19 o
  -5   7  11        534.05        558.52        29.55 o
  -4   7  11        689.76        698.36        30.52 o
  -3   7  11        425.94        410.87        51.51 o
  -2   7  11        283.11        305.24        32.72 o
  -1   7  11        458.18        443.70        31.02 o
   0   7  11        197.47        189.97        32.61 o
   1   7  11        837.31        813.63        36.44 o
   2   7  11         27.44         25.52        33.51 o
   3   7  11        674.47        675.88        64.72 o
   4   7  11         72.27         37.14        38.35 o
 -11   8  11        259.08        282.88        48.64 o
 -10   8  11         52.67         20.49        33.65 o
  -9   8  11        188.00        203.30        34.44 o
  -8   8  11        753.60        744.43        36.36 o
  -7   8  11         38.78         34.44        30.14 o
  -6   8  11         48.18         26.37        31.23 o
  -5   8  11        127.47        154.59        40.54 o
  -4   8  11        184.31        159.78        29.52 o
  -3   8  11         92.48         96.28        30.31 o
  -2   8  11        510.04        429.70        33.43 o
  -1   8  11          5.69          7.37        31.45 o
   0   8  11        285.27        243.29        32.53 o
   1   8  11         56.71         42.25        34.99 o
   2   8  11        639.34        522.34        37.30 o
   3   8  11         67.27         56.34        39.41 o
 -10   9  11         20.53         40.27        34.30 o
  -9   9  11        633.99        730.28        69.26 o
  -8   9  11        143.09        154.59        48.01 o
  -7   9  11         70.34         12.02        47.80 o
  -6   9  11         26.89          7.69        46.20 o
  -5   9  11        223.24        220.99        47.24 o
  -4   9  11          2.77          0.07        46.62 o
  -3   9  11        786.87        822.16        35.51 o
  -2   9  11          2.70          0.07        33.74 o
  -1   9  11        418.73        470.83        35.58 o
   0   9  11          2.88          0.00        35.77 o
   1   9  11        275.89        284.31        36.86 o
  -9  10  11         23.10         48.01        50.95 o
  -8  10  11         15.51         40.61        50.25 o
  -7  10  11          1.85          6.64        48.71 o
  -6  10  11        203.21        270.68        51.02 o
  -5  10  11         49.46         46.48        43.12 o
  -4  10  11        514.33        562.67        48.29 o
  -3  10  11        210.54        200.02        36.82 o
  -2  10  11        231.73        217.56        34.96 o
  -1  10  11        297.46        256.32        36.02 o
   2 -15  12         69.26         28.53        34.73 o
   3 -15  12         95.66         63.73        38.07 o
   4 -15  12         62.15         23.32        35.49 o
   5 -15  12        160.21        160.39        36.94 o
   6 -15  12         90.47        106.24        37.84 o
  -1 -14  12         49.27         76.77        37.85 o
   0 -14  12         80.11        105.54        35.98 o
   1 -14  12        282.22        204.86        34.68 o
   2 -14  12          0.96          0.00        34.93 o
   3 -14  12        145.60        105.09        35.75 o
   4 -14  12          6.92         13.98        33.79 o
   5 -14  12        191.24        178.11        53.43 o
   6 -14  12          6.08          0.63        34.34 o
   7 -14  12        208.33        238.25        59.20 o
   8 -14  12          1.20          0.49        35.73 o
  -3 -13  12         34.20         40.62        36.13 o
  -2 -13  12        189.88        144.71        37.28 o
  -1 -13  12        122.69        121.25        34.13 o
   0 -13  12        421.70        384.07        37.83 o
   1 -13  12         11.85         30.14        35.24 o
   2 -13  12        370.62        385.78        34.54 o
   3 -13  12          5.89         54.92        35.82 o
   4 -13  12        196.14        209.95        33.33 o
   5 -13  12          0.00         11.50        32.43 o
   6 -13  12        124.83        138.83        40.08 o
   7 -13  12         50.83          0.14        35.68 o
   8 -13  12        160.13        183.80        60.38 o
   9 -13  12         53.99         28.87        36.24 o
  -4 -12  12          8.93         23.23        35.19 o
  -3 -12  12        185.25        119.50        36.79 o
  -2 -12  12         76.17        108.53        33.68 o
  -1 -12  12        413.08        396.06        61.01 o
   0 -12  12         25.20         37.29        31.86 o
   1 -12  12        168.01        146.33        31.22 o
   2 -12  12        288.10        272.74        33.32 o
   3 -12  12         37.48         20.74        29.82 o
   4 -12  12        545.41        499.90        42.25 o
   5 -12  12        188.29        209.71        30.27 o
   6 -12  12        277.85        264.62        33.80 o
   7 -12  12        244.28        257.09        34.79 o
   8 -12  12        123.93        147.49        35.73 o
   9 -12  12        113.77        129.84        36.24 o
  10 -12  12        231.21        257.08        37.95 o
  -5 -11  12          8.03         15.59        38.32 o
  -4 -11  12        224.56        207.11        40.76 o
  -3 -11  12         10.97          9.53        36.07 o
  -2 -11  12        268.85        318.59        32.03 o
  -1 -11  12         27.68         52.49        31.55 o
   0 -11  12        301.56        334.06        31.21 o
   1 -11  12         45.56         42.76        31.03 o
   2 -11  12          7.11         39.39        27.16 o
   3 -11  12         31.35         29.67        27.80 o
   4 -11  12        241.36        188.99        27.91 o
   5 -11  12        267.92        268.34        30.12 o
   6 -11  12         19.39         81.42        30.99 o
   7 -11  12        291.70        277.43        33.60 o
   8 -11  12         81.17         47.52        45.74 o
   9 -11  12        482.25        535.52        34.49 o
  10 -11  12         10.95         21.80        35.43 o
  11 -11  12         51.94         42.77        36.21 o
  -7 -10  12          5.97          0.71        40.22 o
  -6 -10  12         13.10         42.24        41.82 o
  -5 -10  12        105.24        141.41        73.49 o
  -4 -10  12         83.10         94.93        34.64 o
  -3 -10  12         61.71         91.03        32.78 o
  -2 -10  12        254.00        306.02        38.26 o
  -1 -10  12         51.69         34.18        31.95 o
   0 -10  12       1186.78       1228.16        35.56 o
   1 -10  12         19.81          0.07        28.47 o
   2 -10  12        823.78        818.88        32.85 o
   3 -10  12          1.44         34.60        34.07 o
   4 -10  12        132.56         89.98        28.88 o
   5 -10  12          0.50         21.31        30.91 o
   6 -10  12        238.50        240.02        32.61 o
   7 -10  12          6.46          0.49        33.09 o
   8 -10  12        244.33        262.67        31.95 o
   9 -10  12        252.56        187.77        35.78 o
  10 -10  12         89.68        110.37        34.49 o
  11 -10  12          8.77          0.14        41.43 o
  -7  -9  12         86.44        104.30        41.63 o
  -6  -9  12         79.71         40.88        37.05 o
  -5  -9  12        172.14        176.50        60.21 o
  -4  -9  12         48.89         64.38        30.77 o
  -3  -9  12        422.48        398.71        33.50 o
  -2  -9  12          0.45          3.26        29.64 o
  -1  -9  12        286.58        254.66        30.66 o
   0  -9  12        224.61        216.25        28.49 o
   1  -9  12         26.88         24.92        26.83 o
   2  -9  12        147.84        177.16        28.17 o
   3  -9  12        390.45        327.57        32.67 o
   4  -9  12          8.85         13.66        25.85 o
   5  -9  12         23.45         26.29        28.98 o
   6  -9  12          5.49         21.03        31.11 o
   7  -9  12        307.74        318.94        32.35 o
   8  -9  12          0.32          1.26        31.55 o
   9  -9  12         11.33         32.76        34.61 o
  10  -9  12        131.11        114.63        39.57 o
  11  -9  12        257.20        272.21        38.56 o
  -8  -8  12         91.65         87.80        46.55 o
  -7  -8  12         48.41         35.28        33.94 o
  -6  -8  12        397.41        397.40        37.15 o
  -5  -8  12         62.51         56.89        31.44 o
  -4  -8  12        509.89        572.88        35.94 o
  -3  -8  12          1.37          2.06        30.88 o
  -2  -8  12        621.71        600.68       104.13 o
  -1  -8  12          4.46          0.00        28.26 o
   0  -8  12         74.87         56.81        35.36 o
   1  -8  12          2.72          1.64        26.15 o
   2  -8  12        485.76        412.79        28.56 o
   3  -8  12         22.15         59.38        26.98 o
   4  -8  12        533.56        496.64        64.05 o
   5  -8  12          4.65          9.39        28.41 o
   6  -8  12        159.85        124.04        31.41 o
   7  -8  12         32.53         32.20        30.76 o
   8  -8  12          0.26          0.35        33.76 o
   9  -8  12        449.81        448.17        77.79 o
  10  -8  12         35.53          8.88        35.83 o
  11  -8  12        235.86        220.28        40.05 o
  -9  -7  12        196.60        192.83        63.49 o
  -8  -7  12          6.21         19.79        40.90 o
  -7  -7  12        685.74        693.23        42.21 o
  -6  -7  12         30.38         11.68        32.92 o
  -5  -7  12        275.32        298.89        32.05 o
  -4  -7  12          0.06          0.88        30.87 o
  -3  -7  12         69.32         75.76        41.93 o
  -2  -7  12         95.82         91.50        30.12 o
  -1  -7  12         67.51         27.30        27.49 o
   0  -7  12        766.73        771.31       125.59 o
   1  -7  12          2.74         16.31        27.70 o
   2  -7  12        995.39        965.62        50.74 o
   3  -7  12        291.19        240.66        30.48 o
   4  -7  12       1012.15        983.68        32.47 o
   5  -7  12        924.47        946.40        83.38 o
   6  -7  12        532.13        590.58        56.71 o
   7  -7  12        232.44        226.75        32.46 o
   8  -7  12        704.86        799.41        40.84 o
   9  -7  12          2.35         11.06        33.68 o
  10  -7  12        426.77        468.33        41.88 o
  11  -7  12          1.79          0.14        38.43 o
 -10  -6  12        121.66        119.09        61.57 o
  -9  -6  12        409.26        306.44        44.98 o
  -8  -6  12        949.27       1125.46       142.61 o
  -7  -6  12         97.89         95.10        33.31 o
  -6  -6  12        366.79        403.02        34.51 o
  -5  -6  12         84.18         97.37        31.23 o
  -4  -6  12          0.39          4.73        31.99 o
  -3  -6  12        115.10         75.47        30.88 o
  -2  -6  12         88.63        131.82        29.39 o
  -1  -6  12        357.01        375.73        29.05 o
   0  -6  12         17.04         15.61        27.67 o
   1  -6  12        425.72        482.00        40.05 o
   2  -6  12         91.22         64.03        27.80 o
   3  -6  12        398.14        480.72        30.93 o
   4  -6  12        318.77        368.72        78.66 o
   5  -6  12       1206.46       1383.15        89.39 o
   6  -6  12         39.41        110.12        33.71 o
   7  -6  12        805.29        935.26        35.01 o
   8  -6  12         49.81         61.92        34.00 o
   9  -6  12        153.43        168.11        38.49 o
  10  -6  12         59.22        101.56        39.44 o
  11  -6  12        380.32        326.65        47.64 o
 -10  -5  12        396.76        313.24        64.30 o
  -9  -5  12        197.64        175.25        44.33 o
  -8  -5  12        303.63        280.51        42.01 o
  -7  -5  12        216.05        212.94        34.51 o
  -6  -5  12        278.42        277.16        31.60 o
  -5  -5  12         17.04         11.31        33.30 o
  -4  -5  12          1.02          5.45        29.80 o
  -3  -5  12        362.53        441.55        30.95 o
  -2  -5  12       2114.99       2256.49       224.69 o
  -1  -5  12        461.03        455.76        29.16 o
   0  -5  12        779.16        733.00        84.11 o
   1  -5  12         14.25         28.49        28.26 o
   2  -5  12       1350.14       1426.60        82.71 o
   3  -5  12         24.37         43.54        29.53 o
   4  -5  12       1345.51       1391.65        91.59 o
   5  -5  12        252.40        254.75        31.76 o
   6  -5  12       1249.41       1202.34        66.53 o
   7  -5  12        328.37        353.09        33.87 o
   8  -5  12        638.00        642.08        46.83 o
   9  -5  12        222.24        239.36        39.84 o
  10  -5  12        111.45        109.28        41.73 o
  11  -5  12         80.21        100.12        41.96 o
 -11  -4  12        427.52        362.29        48.37 o
 -10  -4  12         99.49         60.38        42.25 o
  -9  -4  12        374.45        380.96        56.26 o
  -8  -4  12         27.49         31.17        39.05 o
  -7  -4  12        149.95        191.17        32.50 o
  -6  -4  12        812.99        877.91        65.52 o
  -5  -4  12        979.23        979.15        50.56 o
  -4  -4  12        441.11        472.86        31.78 o
  -3  -4  12       1132.47       1077.97        48.19 o
  -2  -4  12        263.92        238.56        28.09 o
  -1  -4  12        646.61        596.52        29.39 o
   0  -4  12        638.70        604.42        29.65 o
   1  -4  12          7.88         56.68        28.72 o
   2  -4  12        360.68        517.31        85.19 o
   3  -4  12        108.33         53.26        28.63 o
   4  -4  12        746.97        826.90        35.67 o
   5  -4  12         82.55         99.66        31.45 o
   6  -4  12       2357.15       2553.51        44.79 o
   7  -4  12        455.30        472.46        38.01 o
   8  -4  12       1642.85       1625.87        56.05 o
   9  -4  12         91.01        116.81        39.95 o
  10  -4  12         63.95         71.06        41.90 o
  11  -4  12          3.93          0.00        42.83 o
 -11  -3  12          2.62          8.88        41.66 o
 -10  -3  12        562.13        667.07        43.76 o
  -9  -3  12         95.25        109.89        61.29 o
  -8  -3  12          6.42          0.56        46.55 o
  -7  -3  12        127.75         74.65        37.48 o
  -6  -3  12        666.63        813.23        35.35 o
  -5  -3  12        359.71        392.95        31.85 o
  -4  -3  12        407.57        465.18        32.03 o
  -3  -3  12         73.84         98.24        28.43 o
  -2  -3  12       1018.68       1043.48       113.71 o
  -1  -3  12       1252.78       1274.85       123.98 o
   0  -3  12        535.84        594.30        29.55 o
   1  -3  12        376.52        364.95        28.13 o
   2  -3  12        221.27        175.64        27.47 o
   3  -3  12        549.78        531.34        30.72 o
   4  -3  12          0.08          0.98        29.65 o
   5  -3  12       1000.50       1066.04        39.31 o
   6  -3  12        236.69        274.47        38.83 o
   7  -3  12       1952.01       2069.09        41.34 o
   8  -3  12         72.46         66.36        38.60 o
   9  -3  12        327.66        289.00        40.73 o
  10  -3  12         46.18          8.97        41.28 o
  11  -3  12        147.84        124.61        62.48 o
 -12  -2  12         42.52         31.56        46.55 o
 -11  -2  12        598.57        549.23        44.97 o
 -10  -2  12          4.04         13.96        36.32 o
  -9  -2  12        390.12        435.56        39.92 o
  -8  -2  12        105.12        123.24        35.34 o
  -7  -2  12        138.34        113.15        43.19 o
  -6  -2  12        265.00        284.67        33.36 o
  -5  -2  12         10.57         31.77        30.27 o
  -4  -2  12        932.31        901.99        32.97 o
  -3  -2  12        133.52        155.32        29.05 o
  -2  -2  12       1042.48       1033.82        32.31 o
  -1  -2  12          1.06         20.57        26.73 o
   0  -2  12       1043.26        954.98        51.37 o
   1  -2  12         11.62         23.20        26.06 o
   2  -2  12       2788.13       2636.83       103.43 o
   3  -2  12        154.55        110.34        28.76 o
   4  -2  12       2981.19       2839.04        40.94 o
   5  -2  12         29.43         33.22        34.24 o
   6  -2  12       2262.95       2146.54        64.75 o
   7  -2  12        454.82        469.48        37.79 o
   8  -2  12        225.43        232.28        41.11 o
   9  -2  12        205.66        181.57        63.04 o
  10  -2  12        127.46         91.56        42.41 o
 -12  -1  12        375.73        374.06        46.34 o
 -11  -1  12        165.28        146.40        41.32 o
 -10  -1  12        559.01        554.69        38.23 o
  -9  -1  12        455.79        466.94        53.15 o
  -8  -1  12         28.40         18.37        32.35 o
  -7  -1  12        806.78        812.18        35.35 o
  -6  -1  12         49.76         61.99        45.71 o
  -5  -1  12        160.33        240.99        32.65 o
  -4  -1  12         45.10         52.93        38.33 o
  -3  -1  12       1782.64       1873.25        35.35 o
  -2  -1  12        756.03        729.62        30.52 o
  -1  -1  12        481.19        564.90        28.91 o
   0  -1  12        102.62         88.32        27.20 o
   1  -1  12        477.39        494.73        34.45 o
   2  -1  12          0.85         17.05        28.61 o
   3  -1  12        414.05        477.57        40.43 o
   4  -1  12       1181.14       1241.10        51.51 o
   5  -1  12         44.48         13.89        32.99 o
   6  -1  12        518.77        503.51        35.16 o
   7  -1  12        488.31        410.94        61.36 o
   8  -1  12        255.18        322.24        42.28 o
   9  -1  12          7.29          1.60        42.26 o
  10  -1  12        246.74        230.19        49.99 o
 -12   0  12        134.00         78.25        44.71 o
 -11   0  12        456.28        435.70        43.57 o
 -10   0  12       1302.04       1379.54        43.81 o
  -9   0  12         21.31         50.71        35.98 o
  -8   0  12        628.84        698.08        36.05 o
  -7   0  12         60.00         73.07        33.69 o
  -6   0  12         76.07         69.78        32.51 o
  -5   0  12         25.61         24.55        28.05 o
  -4   0  12        485.83        494.46        43.12 o
  -3   0  12         74.54         96.31        38.86 o
  -2   0  12       1867.64       1772.22        47.52 o
  -1   0  12        738.44        801.93        46.83 o
   0   0  12        931.81        953.33        31.64 o
   1   0  12       1572.83       1672.65        42.49 o
   2   0  12       1181.48       1368.97        50.81 o
   3   0  12       2999.20       2987.16        62.27 o
   4   0  12         56.12         18.80        45.78 o
   5   0  12         71.69         48.84        30.72 o
   6   0  12        377.27        411.86        35.45 o
   7   0  12        244.97        291.27        39.25 o
   8   0  12         19.49         11.10        39.40 o
   9   0  12        286.39        358.82        43.86 o
 -12   1  12         84.93         55.08        43.02 o
 -11   1  12       1484.64       1393.23        65.24 o
 -10   1  12        167.47        162.35        37.19 o
  -9   1  12        927.36        966.56        35.89 o
  -8   1  12         30.18         16.04        30.09 o
  -7   1  12        350.70        347.04        30.90 o
  -6   1  12          8.69          9.05        30.05 o
  -5   1  12        222.92        270.14        28.04 o
  -4   1  12        434.14        413.20        55.56 o
  -3   1  12        172.25        178.23        26.76 o
  -2   1  12        279.52        281.34        27.87 o
  -1   1  12         14.20         25.71        26.38 o
   0   1  12       2603.73       2735.52        37.75 o
   1   1  12        235.26        197.66        29.41 o
   2   1  12       3749.62       3602.94        44.55 o
   3   1  12        329.94        331.03        35.28 o
   4   1  12        810.03        884.77        37.14 o
   5   1  12         16.36         21.29        30.54 o
   6   1  12          6.95          8.88        32.66 o
   7   1  12        149.49        114.41        36.63 o
   8   1  12        516.29        560.10        46.68 o
   9   1  12         31.60         18.67        47.28 o
 -12   2  12        178.65        152.40        42.42 o
 -11   2  12        137.33        158.83        40.43 o
 -10   2  12        152.67        108.77        39.81 o
  -9   2  12        377.55        362.57        35.00 o
  -8   2  12        124.48        138.90        31.17 o
  -7   2  12        116.26        122.43        30.75 o
  -6   2  12        373.13        399.64        30.19 o
  -5   2  12        687.86        693.97        29.26 o
  -4   2  12       1214.81       1204.65        31.13 o
  -3   2  12       1774.23       1894.86        34.64 o
  -2   2  12        109.97        113.80        37.81 o
  -1   2  12       3969.37       3997.62       243.63 o
   0   2  12        439.82        459.21        28.62 o
   1   2  12        881.70        698.48        32.40 o
   2   2  12         97.29        125.74        33.69 o
   3   2  12        563.67        537.77        36.45 o
   4   2  12          0.08          0.14        30.86 o
   5   2  12        269.55        273.53        36.76 o
   6   2  12        254.18        241.72        36.66 o
   7   2  12        157.92         95.45        41.86 o
   8   2  12         72.33         81.27        42.33 o
 -12   3  12        196.53        136.53        36.15 o
 -11   3  12         13.49         22.87        33.00 o
 -10   3  12        554.78        474.34        41.14 o
  -9   3  12         73.12         52.45        37.08 o
  -8   3  12        802.53        782.44        34.17 o
  -7   3  12         68.26         42.21        29.97 o
  -6   3  12        618.96        599.23        30.84 o
  -5   3  12         48.86         54.13        27.16 o
  -4   3  12        676.14        679.13        29.67 o
  -3   3  12        390.83        357.05        53.01 o
  -2   3  12       1972.77       1928.66        34.32 o
  -1   3  12       3209.55       3112.97        38.91 o
   0   3  12          5.77          9.28        26.88 o
   1   3  12         86.26         63.02        29.04 o
   2   3  12        673.89        709.35        33.10 o
   3   3  12        320.61        342.94        31.74 o
   4   3  12        347.05        401.42        34.69 o
   5   3  12        694.62        762.11        44.52 o
   6   3  12        505.64        504.67        39.07 o
   7   3  12        211.01        227.72        44.39 o
 -12   4  12         58.23         85.84        40.08 o
 -11   4  12        587.15        605.30        38.91 o
 -10   4  12          4.67         20.42        32.68 o
  -9   4  12        482.47        512.07        33.84 o
  -8   4  12         79.07        102.70        30.86 o
  -7   4  12       1242.23       1220.58        53.50 o
  -6   4  12          3.40         12.58        29.25 o
  -5   4  12        578.62        569.18        28.71 o
  -4   4  12        117.99        115.61        37.32 o
  -3   4  12        555.39        576.93        29.84 o
  -2   4  12       1234.39       1184.78        31.38 o
  -1   4  12        274.22        274.01        27.87 o
   0   4  12         51.94         50.95        44.48 o
   1   4  12         75.38         86.27        42.25 o
   2   4  12        398.06        435.96        39.98 o
   3   4  12          6.09          8.94        34.49 o
   4   4  12        349.11        396.99        37.84 o
   5   4  12         18.74          0.21        36.89 o
   6   4  12        543.79        542.76        43.75 o
 -12   5  12        428.80        385.01        39.36 o
 -11   5  12          0.30          3.54        36.06 o
 -10   5  12        159.89        163.03        34.00 o
  -9   5  12        170.29        143.20        32.65 o
  -8   5  12        271.28        244.21        33.54 o
  -7   5  12        406.30        333.10        32.79 o
  -6   5  12        389.30        385.56        33.01 o
  -5   5  12       1679.35       1480.42        59.61 o
  -4   5  12        227.32        207.62        27.50 o
  -3   5  12        469.12        432.50        31.15 o
  -2   5  12         39.38         40.31        27.86 o
  -1   5  12        946.70        879.62        35.57 o
   0   5  12         11.62         27.99        30.54 o
   1   5  12        684.69        659.64        34.86 o
   2   5  12        103.74        141.37        31.88 o
   3   5  12        456.50        472.10        57.13 o
   4   5  12          0.96         31.36        37.81 o
   5   5  12        530.65        503.24        47.91 o
 -12   6  12        131.82        117.26        39.60 o
 -11   6  12         18.30         23.91        35.45 o
 -10   6  12        187.19        163.40        33.70 o
  -9   6  12        109.95        132.03        40.57 o
  -8   6  12        252.94        232.96        60.38 o
  -7   6  12          5.32         33.07        31.48 o
  -6   6  12        650.92        646.77        40.47 o
  -5   6  12         54.53         42.59        37.46 o
  -4   6  12         24.25         28.95        28.34 o
  -3   6  12         10.06         17.26        28.83 o
  -2   6  12        567.51        583.84        33.03 o
  -1   6  12        285.14        304.50        33.25 o
   0   6  12        338.61        328.45        32.91 o
   1   6  12        278.25        299.56        31.91 o
   2   6  12        265.76        247.87        37.45 o
   3   6  12        220.38        227.42        40.12 o
   4   6  12        258.33        226.23        38.75 o
 -11   7  12        342.94        349.89        38.34 o
 -10   7  12          0.19         20.97        33.80 o
  -9   7  12        170.45        196.36        35.24 o
  -8   7  12          7.93         14.09        32.26 o
  -7   7  12         58.34         70.15        31.80 o
  -6   7  12        214.70        251.69        30.63 o
  -5   7  12        128.13        140.58        29.35 o
  -4   7  12         36.90         20.75        30.29 o
  -3   7  12        986.80        901.21        82.89 o
  -2   7  12        114.99        125.80        56.78 o
  -1   7  12        343.24        325.77        33.36 o
   0   7  12        157.11        158.78        33.84 o
   1   7  12         30.64         79.12        33.77 o
   2   7  12        279.86        308.89        38.70 o
   3   7  12         62.50         74.68        37.71 o
 -10   8  12        196.64        210.34        36.40 o
  -9   8  12        111.54        182.30        37.74 o
  -8   8  12         29.09         18.83        33.69 o
  -7   8  12          0.26         15.06        31.97 o
  -6   8  12          5.00         21.20        32.19 o
  -5   8  12          3.55         35.75        32.17 o
  -4   8  12        226.19        233.68        32.66 o
  -3   8  12        141.93        117.76        32.96 o
  -2   8  12         69.13         70.39        43.82 o
  -1   8  12        453.61        407.54        35.27 o
   0   8  12         17.13          0.18        34.09 o
   1   8  12        570.63        466.94        40.27 o
   2   8  12          9.50         20.79        34.26 o
  -9   9  12         76.74         90.74        35.88 o
  -8   9  12          0.43          0.07        35.98 o
  -7   9  12        159.39        133.31        35.28 o
  -6   9  12         49.41         97.31        35.06 o
  -5   9  12         15.61         65.80        34.19 o
  -4   9  12        120.92        146.58        36.07 o
  -3   9  12          7.92          6.20        35.26 o
  -2   9  12        317.36        312.74        31.94 o
  -1   9  12          2.08         22.95        33.75 o
   0   9  12        147.44        149.02        41.19 o
  -6  10  12         11.70         15.67        36.39 o
  -5  10  12        206.72        150.64        36.27 o
  -4  10  12         26.28          7.09        36.77 o
   0 -14  13         30.87         42.88        35.08 o
   1 -14  13         96.44         68.53        34.46 o
   2 -14  13        230.74        201.29        38.49 o
   3 -14  13         36.59         42.07        33.29 o
   4 -14  13         75.87         82.91        36.55 o
   5 -14  13         22.76         16.54        36.15 o
   6 -14  13        105.93         74.39        55.07 o
   7 -14  13          0.98         25.81        36.25 o
  -2 -13  13        122.16        113.05        55.49 o
  -1 -13  13         71.18         63.09        64.44 o
   0 -13  13         35.71         82.73        34.92 o
   1 -13  13        381.04        379.46        36.96 o
   2 -13  13         29.06         54.76        32.79 o
   3 -13  13         26.71         54.28        33.65 o
   4 -13  13         23.12         45.86        32.64 o
   5 -13  13         20.94         25.25        32.24 o
   6 -13  13          8.78          0.07        32.98 o
   7 -13  13        114.25        115.57        36.20 o
   8 -13  13          6.72          2.50        33.77 o
   9 -13  13        174.58        210.39        37.37 o
  -4 -12  13        122.51         99.27        37.81 o
  -3 -12  13         15.99         23.53        35.54 o
  -2 -12  13        241.10        231.79        34.94 o
  -1 -12  13          0.43          0.00        33.69 o
   0 -12  13        835.22        867.95        38.15 o
   1 -12  13         18.26          8.42        33.69 o
   2 -12  13        383.70        475.94        86.84 o
   3 -12  13         20.84         15.90        30.66 o
   4 -12  13         35.08         63.88        31.49 o
   5 -12  13         16.18         26.78        32.42 o
   6 -12  13        254.32        235.82        34.07 o
   7 -12  13         42.24         41.93        41.27 o
   8 -12  13        102.82        117.33        35.08 o
   9 -12  13        168.44        189.10        75.76 o
  10 -12  13        125.72         74.77        43.92 o
  -5 -11  13        242.53        240.23        41.09 o
  -4 -11  13         22.64         25.36        36.30 o
  -3 -11  13        344.84        299.22        35.20 o
  -2 -11  13          1.65         10.14        31.59 o
  -1 -11  13        469.58        478.03       103.61 o
   0 -11  13         29.29         39.83        38.68 o
   1 -11  13         70.07         35.42        31.49 o
   2 -11  13         90.35         70.01        43.47 o
   3 -11  13        348.31        317.92        34.38 o
   4 -11  13         17.60         16.39        29.25 o
   5 -11  13         42.30         26.71        31.04 o
   6 -11  13        407.20        407.78        33.90 o
   7 -11  13         25.81          1.05        33.75 o
   8 -11  13        160.23        186.03        35.48 o
   9 -11  13        280.73        183.35        37.03 o
  10 -11  13        215.12        208.15        39.48 o
  -6 -10  13        151.42        125.42        37.67 o
  -5 -10  13         46.38         54.71        39.55 o
  -4 -10  13        272.33        216.54        49.24 o
  -3 -10  13        162.43        166.29        33.97 o
  -2 -10  13        301.38        303.77        64.44 o
  -1 -10  13         13.20         10.11        30.95 o
   0 -10  13        270.61        258.77        32.66 o
   1 -10  13         66.67        106.56        29.10 o
   2 -10  13        216.98        200.60        36.17 o
   3 -10  13          9.32         11.68        27.94 o
   4 -10  13         43.34         55.74        28.31 o
   5 -10  13        162.32        177.70        31.87 o
   6 -10  13         25.46          1.12        30.23 o
   7 -10  13        637.66        537.59        35.38 o
   8 -10  13         25.58          1.29        34.19 o
   9 -10  13         10.75         18.88        35.48 o
  10 -10  13          0.09          6.56        35.65 o
  -7  -9  13        102.84        131.05        42.15 o
  -6  -9  13         75.52         63.81        37.15 o
  -5  -9  13         37.75         72.98        37.54 o
  -4  -9  13         72.10         79.46        35.14 o
  -3  -9  13          0.70          3.10        32.33 o
  -2  -9  13        207.90        242.99        33.31 o
  -1  -9  13         12.35         61.68        31.22 o
   0  -9  13          0.98         27.62        30.40 o
   1  -9  13         83.61         49.65        27.55 o
   2  -9  13       1863.52       1929.74       157.04 o
   3  -9  13        182.84        178.08        28.38 o
   4  -9  13        352.84        310.16        44.48 o
   5  -9  13         10.25         29.53        30.29 o
   6  -9  13         79.19         99.25        31.70 o
   7  -9  13         66.34        102.30        32.32 o
   8  -9  13         23.96         28.17        33.96 o
   9  -9  13         13.11         23.43        34.71 o
  10  -9  13        185.97        178.10        35.35 o
  11  -9  13          8.67          0.07        43.89 o
  -8  -8  13         44.04         47.83        39.71 o
  -7  -8  13        174.78        148.26        39.75 o
  -6  -8  13          0.08          0.63        33.01 o
  -5  -8  13        120.21        154.31        35.58 o
  -4  -8  13         46.19         39.76        31.66 o
  -3  -8  13        397.07        439.26        36.10 o
  -2  -8  13        220.54        222.27        31.96 o
  -1  -8  13          0.77          0.07        28.02 o
   0  -8  13        984.42        897.68        32.24 o
   1  -8  13        717.85        803.78        31.33 o
   2  -8  13        130.00        145.64        29.18 o
   3  -8  13        307.05        355.65        29.03 o
   4  -8  13         22.97         42.79        41.86 o
   5  -8  13         89.84        100.58        35.68 o
   6  -8  13         15.44         25.19        31.62 o
   7  -8  13          0.40         17.60        33.74 o
   8  -8  13        308.95        296.55        36.04 o
   9  -8  13         56.14         33.66        38.07 o
  10  -8  13        201.88        251.68        39.08 o
  11  -8  13         71.32         57.60        39.79 o
  -9  -7  13          1.05          2.70        46.36 o
  -8  -7  13        481.68        481.38        42.89 o
  -7  -7  13          4.73         16.46        39.16 o
  -6  -7  13        175.55        187.13        39.91 o
  -5  -7  13          5.08         18.94        31.56 o
  -4  -7  13        554.14        568.79        34.36 o
  -3  -7  13        356.26        400.83        35.33 o
  -2  -7  13        760.47        819.92        35.30 o
  -1  -7  13         40.71         52.73        28.51 o
   0  -7  13       1946.62       2118.12        37.21 o
   1  -7  13        524.88        499.30        30.74 o
   2  -7  13        825.79        846.15       110.35 o
   3  -7  13        219.72        227.94        36.80 o
   4  -7  13         84.30         58.07        28.24 o
   5  -7  13         27.74          7.09        30.39 o
   6  -7  13        209.54        206.31        31.79 o
   7  -7  13          2.62          2.44        36.22 o
   8  -7  13          8.45          7.25        33.34 o
   9  -7  13        188.92        173.10        36.74 o
  10  -7  13         30.97         28.67        36.92 o
  11  -7  13        373.85        310.48        43.81 o
  -9  -6  13        440.78        418.33        46.44 o
  -8  -6  13         11.31         29.77        40.67 o
  -7  -6  13        911.66        993.04        92.71 o
  -6  -6  13         49.33         68.21        31.70 o
  -5  -6  13        429.31        376.64        34.43 o
  -4  -6  13        805.86        837.65        50.14 o
[truncated: 100,123 more chars]
